# Supplementary material for: Hepatotoxic Mechanisms of Polyethylene Terephthalate Microplastics Revealed by Network Toxicology, Molecular Docking, and In Vivo Validation
Source: Int J Mol Sci. 2026 Apr 3;27(7):3256. doi: 10.3390/ijms27073256 (PMC13073197; doi:10.3390/ijms27073256)
Supplement: Supplementary file 1 [file ijms-27-03256-s001.zip]

Archive with 13 entries (9 files):
- .DS_Store
- Supplementary Material S1/
- Supplementary Material S1/Supplementary Material S1.tif
- Supplementary Material S2/
- Supplementary Material S2/.DS_Store
- Supplementary Material S2/Hub Gene.txt
- Supplementary Material S2/liver injury_gene.zip
- Supplementary Material S2/PET_gene.zip
- Supplementary Material S3/
- Supplementary Material S3/GO_enrichment_results_optimized.csv
- Supplementary Material S3/KEGG.csv
- Supplementary Material S4/
- Supplementary Material S4/Supplementary Material S4.pdf
