# Supplementary material for: Hepatotoxic Mechanisms of Polyethylene Terephthalate Microplastics Revealed by Network Toxicology, Molecular Docking, and In Vivo Validation
Source: Int J Mol Sci. 2026 Apr 3;27(7):3256. doi: 10.3390/ijms27073256 (PMC13073197; doi:10.3390/ijms27073256)
Supplement: Supplementary file 1 [file ijms-27-03256-s001.zip › Supplementary Material S2/Hub Gene.txt]

NFKB1
NR1I2
CTSD
NFE2L2
NPC1
CYP3A4
PIK3R1
ADAM10
SLC2A1
STAT1
PDGFRA
PDGFRB
NTRK3
ANPEP
HSD17B10
GRIN1
GCK
GUSB
TTR
FBP1
GPBAR1
FLT1
CDK1
ITGB1
PTPN11
DHFR
CHKA
CDK5
MIF
ABCC1
PTGS2
MPO
MAPK14
NQO1
PRKDC
PIK3CA
PIK3CD
PIK3CB
SCN9A
NOX4
EPHX2
KDR
MYLK
MTOR
PLK1
PIK3CG
EIF2AK3
SYK
CYP17A1
HSD11B1
AKT1
ALPL
GABRA1
LIPE
ABL1
SRC
CASP3
NR3C1
AKR1A1
