# Supplementary material for: Hepatotoxic Mechanisms of Polyethylene Terephthalate Microplastics Revealed by Network Toxicology, Molecular Docking, and In Vivo Validation
Source: Int J Mol Sci. 2026 Apr 3;27(7):3256. doi: 10.3390/ijms27073256 (PMC13073197; doi:10.3390/ijms27073256)
Supplement: Supplementary file 1 [file ijms-27-03256-s001.zip › Supplementary Material S3/GO_enrichment_results_optimized.csv]

ONTOLOGY	ID	Description	GeneRatio	BgRatio	RichFactor	FoldEnrichment	zScore	pvalue	p.adjust	qvalue	geneID	Count	GeneRatio_numeric
BP	GO:0062197	cellular response to chemical stress	17/59	321/18986	0.0529595015576324	17.042188077512	16.1842485029617	7.21386756735011e-17	2.06965860507275e-13	1.03424080281377e-13	NFE2L2/SLC2A1/PDGFRA/FBP1/CDK1/DHFR/ABCC1/PTGS2/MPO/NQO1/PIK3CA/MYLK/MTOR/EIF2AK3/ABL1/SRC/CASP3	17	0.288135593220339
BP	GO:0043434	response to peptide hormone	17/59	446/18986	0.0381165919282511	12.265790073725	13.442023004059	1.67476761368345e-14	2.40245414182891e-11	1.2005439420194e-11	NFKB1/CTSD/NFE2L2/PIK3R1/SLC2A1/STAT1/GCK/FBP1/PTPN11/PTGS2/MAPK14/PRKDC/PIK3CA/MTOR/AKT1/ALPL/SRC	17	0.288135593220339
BP	GO:0043491	phosphatidylinositol 3-kinase/protein kinase B signal transduction	15/59	317/18986	0.0473186119873817	15.2269689354649	14.2617198778922	3.23113324775122e-14	2.8880220151029e-11	1.44318980923856e-11	PIK3R1/PDGFRA/PDGFRB/NTRK3/FLT1/ITGB1/PIK3CA/PIK3CD/PIK3CB/NOX4/KDR/MTOR/PIK3CG/AKT1/SRC	15	0.254237288135593
BP	GO:0035924	cellular response to vascular endothelial growth factor stimulus	10/59	78/18986	0.128205128205128	41.2559756627553	19.8904806039893	4.0265207599901e-14	2.8880220151029e-11	1.44318980923856e-11	PDGFRA/PDGFRB/FLT1/ITGB1/MAPK14/PIK3CA/PIK3CD/PIK3CB/KDR/AKT1	10	0.169491525423729
BP	GO:0032868	response to insulin	14/59	276/18986	0.0507246376811594	16.3230164578728	14.3170100830584	1.00342142280428e-13	5.75763212405094e-11	2.87717890075668e-11	CTSD/PIK3R1/SLC2A1/STAT1/GCK/FBP1/PTPN11/MAPK14/PRKDC/PIK3CA/MTOR/AKT1/ALPL/SRC	14	0.23728813559322
BP	GO:0038084	vascular endothelial growth factor signaling pathway	8/59	51/18986	0.156862745098039	50.47789963443	19.7539570018952	3.04684828262596e-12	1.45690128714231e-09	7.28036379111676e-10	PDGFRA/PDGFRB/FLT1/ITGB1/PIK3CA/PIK3CD/PIK3CB/KDR	8	0.135593220338983
BP	GO:0001934	positive regulation of protein phosphorylation	15/59	455/18986	0.032967032967033	10.6086794561371	11.5827155613414	5.97009681499635e-12	2.44688682317493e-09	1.22274764842482e-09	PDGFRB/NTRK3/FLT1/PTPN11/MIF/PTGS2/NOX4/KDR/MTOR/PLK1/PIK3CG/SYK/AKT1/ABL1/SRC	15	0.254237288135593
BP	GO:0042327	positive regulation of phosphorylation	15/59	479/18986	0.0313152400835073	10.0771381055164	11.2341211451549	1.23840010566769e-11	4.44121237895075e-09	2.21934334726236e-09	PDGFRB/NTRK3/FLT1/PTPN11/MIF/PTGS2/NOX4/KDR/MTOR/PLK1/PIK3CG/SYK/AKT1/ABL1/SRC	15	0.254237288135593
BP	GO:0071375	cellular response to peptide hormone stimulus	13/59	321/18986	0.0404984423676012	13.0322614710386	12.1388122841471	1.45795626525341e-11	4.46413018111913e-09	2.23079573175478e-09	NFKB1/CTSD/NFE2L2/PIK3R1/STAT1/GCK/FBP1/PTPN11/PRKDC/PIK3CA/MTOR/AKT1/SRC	13	0.220338983050847
BP	GO:0051897	positive regulation of phosphatidylinositol 3-kinase/protein kinase B signal transduction	11/59	192/18986	0.0572916666666667	18.4362641242938	13.5576637220778	1.55598821231061e-11	4.46413018111913e-09	2.23079573175478e-09	PDGFRA/PDGFRB/NTRK3/FLT1/ITGB1/PIK3CA/NOX4/KDR/MTOR/PIK3CG/SRC	11	0.186440677966102
BP	GO:0032869	cellular response to insulin stimulus	11/59	213/18986	0.0516431924882629	16.6186042810536	12.7983976215404	4.77830956981201e-11	1.20861907483807e-08	6.03965871082698e-09	CTSD/PIK3R1/STAT1/GCK/FBP1/PTPN11/PRKDC/PIK3CA/MTOR/AKT1/SRC	11	0.186440677966102
BP	GO:0051896	regulation of phosphatidylinositol 3-kinase/protein kinase B signal transduction	12/59	280/18986	0.0428571428571429	13.7912832929782	12.0390739932391	5.05522094738822e-11	1.20861907483807e-08	6.03965871082698e-09	PDGFRA/PDGFRB/NTRK3/FLT1/ITGB1/PIK3CA/PIK3CB/NOX4/KDR/MTOR/PIK3CG/SRC	12	0.203389830508475
BP	GO:0018105	peptidyl-serine phosphorylation	10/59	159/18986	0.0628930817610063	20.2387805138045	13.6011602130239	5.63615155731673e-11	1.24385529368782e-08	6.2157396121987e-09	NTRK3/CDK1/CDK5/PTGS2/MAPK14/PRKDC/MTOR/PLK1/EIF2AK3/AKT1	10	0.169491525423729
BP	GO:0009410	response to xenobiotic stimulus	14/59	451/18986	0.0310421286031042	9.98925175692435	10.7871305531941	7.4737470289491e-11	1.53158430186107e-08	7.65356650633735e-09	NR1I2/NFE2L2/NPC1/CYP3A4/STAT1/GRIN1/FBP1/CDK1/ABCC1/PTGS2/NQO1/ABL1/SRC/CASP3	14	0.23728813559322
BP	GO:0018209	peptidyl-serine modification	10/59	171/18986	0.0584795321637427	18.8185152145901	13.0679622602599	1.1578251667685e-10	2.21453360230589e-08	1.106637106764e-08	NTRK3/CDK1/CDK5/PTGS2/MAPK14/PRKDC/MTOR/PLK1/EIF2AK3/AKT1	10	0.169491525423729
BP	GO:0006979	response to oxidative stress	13/59	405/18986	0.0320987654320988	10.329273906675	10.5957384528013	2.60141128954368e-10	4.664655618563e-08	2.33100143181479e-08	NFE2L2/STAT1/PDGFRA/CDK1/DHFR/ABCC1/PTGS2/MPO/NQO1/AKT1/ABL1/SRC/CASP3	13	0.220338983050847
BP	GO:0033002	muscle cell proliferation	11/59	252/18986	0.0436507936507936	14.0466774280334	11.6405996438782	2.8893939171668e-10	4.87627714608915e-08	2.43675202178402e-08	PIK3R1/STAT1/PDGFRB/CDK1/PTGS2/MAPK14/PRKDC/PIK3CA/AKT1/ABL1/SRC	11	0.186440677966102
BP	GO:1900182	positive regulation of protein localization to nucleus	8/59	94/18986	0.0851063829787234	27.3869455463397	14.3187298269849	4.8052520479466e-10	7.65903784753266e-08	3.82734110485571e-08	PIK3R1/CDK1/PTGS2/MAPK14/PLK1/EIF2AK3/AKT1/SRC	8	0.135593220338983
BP	GO:0000302	response to reactive oxygen species	10/59	200/18986	0.05	16.0898305084746	11.9776775157934	5.38766219159922e-10	8.13536990931482e-08	4.06537169249758e-08	NFE2L2/STAT1/PDGFRA/CDK1/DHFR/MPO/NQO1/ABL1/SRC/CASP3	10	0.169491525423729
BP	GO:0018108	peptidyl-tyrosine phosphorylation	10/59	204/18986	0.0490196078431373	15.7743436357594	11.8452103421219	6.53545293857751e-10	9.08003213695082e-08	4.53743419512649e-08	PDGFRA/PDGFRB/FLT1/PTPN11/NOX4/KDR/MTOR/SYK/ABL1/SRC	10	0.169491525423729
BP	GO:1900180	regulation of protein localization to nucleus	9/59	146/18986	0.0616438356164384	19.8367773392152	12.756543031194	6.6462417175311e-10	9.08003213695082e-08	4.53743419512649e-08	PIK3R1/CDK1/PTGS2/MAPK14/MTOR/PLK1/EIF2AK3/AKT1/SRC	9	0.152542372881356
BP	GO:0018212	peptidyl-tyrosine modification	10/59	206/18986	0.0485436893203883	15.6211946684219	11.7803743414354	7.18709841556555e-10	9.37262970648071e-08	4.68364978086138e-08	PDGFRA/PDGFRB/FLT1/PTPN11/NOX4/KDR/MTOR/SYK/ABL1/SRC	10	0.169491525423729
BP	GO:0006935	chemotaxis	13/59	472/18986	0.0275423728813559	8.86304222924447	9.6583267348623	1.67889415487926e-09	2.00697805431191e-07	1.00291835041471e-07	ADAM10/PDGFRA/PDGFRB/NTRK3/FLT1/MIF/ABCC1/MAPK14/PIK3CD/PIK3CB/KDR/PIK3CG/SYK	13	0.220338983050847
BP	GO:0043410	positive regulation of MAPK cascade	13/59	472/18986	0.0275423728813559	8.86304222924447	9.6583267348623	1.67889415487926e-09	2.00697805431191e-07	1.00291835041471e-07	PDGFRA/PDGFRB/NTRK3/GPBAR1/FLT1/PTPN11/MIF/NOX4/KDR/PIK3CG/SYK/ABL1/SRC	13	0.220338983050847
BP	GO:0042330	taxis	13/59	474/18986	0.0274261603375527	8.82564542658943	9.63325556473787	1.7669036380225e-09	2.02769861499462e-07	1.01327273894174e-07	ADAM10/PDGFRA/PDGFRB/NTRK3/FLT1/MIF/ABCC1/MAPK14/PIK3CD/PIK3CB/KDR/PIK3CG/SYK	13	0.220338983050847
BP	GO:0070371	ERK1 and ERK2 cascade	11/59	319/18986	0.0344827586206897	11.0964348334307	10.1535179234971	3.46239779805079e-09	3.82062280100296e-07	1.90922502062558e-07	PDGFRA/PDGFRB/GPBAR1/CDK1/PTPN11/MIF/NOX4/KDR/SYK/ABL1/SRC	11	0.186440677966102
BP	GO:0034504	protein localization to nucleus	11/59	321/18986	0.0342679127725857	11.0272981678019	10.1160941747397	3.69552085942277e-09	3.92683309099404e-07	1.96229996512039e-07	PIK3R1/CDK1/CDK5/PTGS2/MAPK14/MTOR/PLK1/EIF2AK3/SYK/AKT1/SRC	11	0.186440677966102
BP	GO:0046777	protein autophosphorylation	9/59	180/18986	0.05	16.0898305084746	11.3569787687596	4.23292211009768e-09	4.33723340495366e-07	2.16738342629814e-07	PDGFRA/PDGFRB/FLT1/KDR/MTOR/EIF2AK3/AKT1/ABL1/SRC	9	0.152542372881356
BP	GO:0097193	intrinsic apoptotic signaling pathway	11/59	327/18986	0.0336391437308868	10.8249624216037	10.0057813305169	4.48158873133425e-09	4.43368209317171e-07	2.21558034558158e-07	NFE2L2/PIK3R1/MIF/PTGS2/PRKDC/PIK3CB/EIF2AK3/AKT1/ABL1/SRC/CASP3	11	0.186440677966102
BP	GO:0008202	steroid metabolic process	11/59	334/18986	0.032934131736527	10.5980919516898	9.88065764671952	5.58538626220154e-09	5.3414910620854e-07	2.66922669793631e-07	NFKB1/NR1I2/NPC1/CYP3A4/PDGFRA/HSD17B10/EPHX2/CYP17A1/HSD11B1/LIPE/NR3C1	11	0.186440677966102
BP	GO:0043200	response to amino acid	8/59	129/18986	0.062015503875969	19.9563789252398	12.0615841599016	6.0505768906625e-09	5.5997113223583e-07	2.79826340410266e-07	NFE2L2/PDGFRA/GRIN1/PTGS2/NQO1/PIK3CA/MTOR/CASP3	8	0.135593220338983
BP	GO:0071900	regulation of protein serine/threonine kinase activity	10/59	262/18986	0.0381679389312977	12.2823133652478	10.2669134981629	7.31529171003438e-09	6.5586162237777e-07	3.27744319377198e-07	PDGFRB/NTRK3/FLT1/MIF/NOX4/PLK1/PIK3CG/AKT1/ABL1/SRC	10	0.169491525423729
BP	GO:0010595	positive regulation of endothelial cell migration	8/59	133/18986	0.0601503759398496	19.3561870778642	11.8606496461083	7.70330882829475e-09	6.69721000859928e-07	3.34670067755581e-07	NFE2L2/PTGS2/PIK3CD/PIK3CB/KDR/PIK3CG/AKT1/ABL1	8	0.135593220338983
BP	GO:0070374	positive regulation of ERK1 and ERK2 cascade	9/59	197/18986	0.0456852791878173	14.7013679772864	10.7928371877568	9.32207976944872e-09	7.82990652338815e-07	3.91272685691132e-07	PDGFRA/PDGFRB/GPBAR1/PTPN11/MIF/NOX4/KDR/ABL1/SRC	9	0.152542372881356
BP	GO:0042060	wound healing	12/59	444/18986	0.027027027027027	8.69720568025653	9.16297926638951	9.55199471309115e-09	7.82990652338815e-07	3.91272685691132e-07	NFE2L2/PDGFRA/ITGB1/MAPK14/PIK3CA/PIK3CB/KDR/MYLK/MTOR/PIK3CG/SYK/SRC	12	0.203389830508475
BP	GO:0032496	response to lipopolysaccharide	11/59	354/18986	0.0310734463276836	9.99932969453222	9.54272638028261	1.02006142522277e-08	8.12932285823367e-07	4.06234988641348e-07	NFKB1/MIF/PTGS2/MPO/MAPK14/NQO1/AKT1/ALPL/ABL1/SRC/CASP3	11	0.186440677966102
BP	GO:0071902	positive regulation of protein serine/threonine kinase activity	8/59	142/18986	0.0563380281690141	18.1293864884221	11.4390471032849	1.29067811691604e-08	1.00079878849516e-06	5.00114820836313e-07	PDGFRB/NTRK3/FLT1/MIF/NOX4/PIK3CG/AKT1/SRC	8	0.135593220338983
BP	GO:0001101	response to acid chemical	8/59	144/18986	0.0555555555555556	17.8775894538606	11.3505937558991	1.44066128266486e-08	1.08769926841197e-06	5.43540350966633e-07	NFE2L2/PDGFRA/GRIN1/PTGS2/NQO1/PIK3CA/MTOR/CASP3	8	0.135593220338983
BP	GO:0043542	endothelial cell migration	10/59	287/18986	0.0348432055749129	11.2124254414457	9.73309745611724	1.74174879281648e-08	1.28122628246459e-06	6.40248829306664e-07	NFE2L2/ITGB1/PTGS2/PIK3CA/PIK3CD/PIK3CB/KDR/PIK3CG/AKT1/ABL1	10	0.169491525423729
BP	GO:0034614	cellular response to reactive oxygen species	8/59	148/18986	0.0540540540540541	17.3944113605131	11.1789163112231	1.78630363536367e-08	1.28122628246459e-06	6.40248829306664e-07	NFE2L2/PDGFRA/CDK1/DHFR/MPO/NQO1/ABL1/SRC	8	0.135593220338983
BP	GO:0002237	response to molecule of bacterial origin	11/59	375/18986	0.0293333333333333	9.43936723163842	9.2157583842414	1.8466256727712e-08	1.29218757443429e-06	6.45726358488929e-07	NFKB1/MIF/PTGS2/MPO/MAPK14/NQO1/AKT1/ALPL/ABL1/SRC/CASP3	11	0.186440677966102
BP	GO:0071470	cellular response to osmotic stress	6/59	57/18986	0.105263157894737	33.8733273862623	13.8773861358228	2.22605743013404e-08	1.52060923025109e-06	7.59872235549515e-07	SLC2A1/FBP1/PTGS2/MYLK/MTOR/CASP3	6	0.101694915254237
BP	GO:0042542	response to hydrogen peroxide	7/59	99/18986	0.0707070707070707	22.7532956685499	12.1157857651764	2.31042287302457e-08	1.52131975504252e-06	7.60227295910153e-07	NFE2L2/STAT1/CDK1/NQO1/ABL1/SRC/CASP3	7	0.11864406779661
BP	GO:0070372	regulation of ERK1 and ERK2 cascade	10/59	296/18986	0.0337837837837838	10.8715071003207	9.55685688763588	2.33314985088432e-08	1.52131975504252e-06	7.60227295910153e-07	PDGFRA/PDGFRB/GPBAR1/PTPN11/MIF/NOX4/KDR/SYK/ABL1/SRC	10	0.169491525423729
BP	GO:0009612	response to mechanical stimulus	9/59	222/18986	0.0405405405405405	13.0458085203848	10.0795268471276	2.62897720692353e-08	1.65686999768352e-06	8.27963874023574e-07	NFKB1/SLC2A1/STAT1/PTGS2/MPO/MAPK14/PIK3CA/SCN9A/SRC	9	0.152542372881356
BP	GO:0048661	positive regulation of smooth muscle cell proliferation	7/59	101/18986	0.0693069306930693	22.3027353582816	11.9847224279071	2.65653607157344e-08	1.65686999768352e-06	8.27963874023574e-07	PIK3R1/STAT1/PDGFRB/PTGS2/PIK3CA/AKT1/SRC	7	0.11864406779661
BP	GO:0051347	positive regulation of transferase activity	10/59	304/18986	0.0328947368421053	10.585414808207	9.40646480991144	3.00127371730422e-08	1.83205410530762e-06	9.15506114886529e-07	PDGFRB/NTRK3/FLT1/MIF/NOX4/PLK1/PIK3CG/AKT1/ABL1/SRC	10	0.169491525423729
BP	GO:1903829	positive regulation of protein localization	12/59	497/18986	0.0241448692152917	7.7697370664666	8.53854162344392	3.3208502347229e-08	1.98489985904584e-06	9.91885530634341e-07	PIK3R1/GCK/CDK1/ITGB1/CDK5/PTGS2/MAPK14/PIK3CA/PLK1/EIF2AK3/AKT1/SRC	12	0.203389830508475
BP	GO:0050900	leukocyte migration	11/59	404/18986	0.0272277227722772	8.76178889075348	8.80433779191509	3.95639874071234e-08	2.3165118341028e-06	1.15759722553173e-06	PIK3R1/ADAM10/FLT1/ITGB1/MIF/PIK3CD/PIK3CG/SYK/AKT1/ABL1/SRC	11	0.186440677966102
BP	GO:0042445	hormone metabolic process	9/59	241/18986	0.037344398340249	12.0173007947113	9.61017776462027	5.33048503044007e-08	3.05863231046651e-06	1.52844644451776e-06	NFKB1/CYP3A4/ADAM10/PDGFRA/HSD17B10/PTPN11/CYP17A1/LIPE/NR3C1	9	0.152542372881356
BP	GO:0072593	reactive oxygen species metabolic process	9/59	242/18986	0.0371900826446281	11.9676425269646	9.58694525859785	5.52318627984643e-08	3.09740704335765e-06	1.54782278551233e-06	NFE2L2/PDGFRB/GRIN1/DHFR/MPO/MAPK14/NQO1/NOX4/SYK	9	0.152542372881356
BP	GO:0034612	response to tumor necrosis factor	9/59	243/18986	0.037037037037037	11.9183929692404	9.56384922625067	5.72194399783742e-08	3.09740704335765e-06	1.54782278551233e-06	NFKB1/NFE2L2/ADAM10/STAT1/PTGS2/MAPK14/SYK/AKT1/CASP3	9	0.152542372881356
BP	GO:0045860	positive regulation of protein kinase activity	9/59	243/18986	0.037037037037037	11.9183929692404	9.56384922625067	5.72194399783742e-08	3.09740704335765e-06	1.54782278551233e-06	PDGFRB/NTRK3/FLT1/MIF/NOX4/PIK3CG/AKT1/ABL1/SRC	9	0.152542372881356
BP	GO:0060326	cell chemotaxis	10/59	328/18986	0.0304878048780488	9.81087226126499	8.98697840119092	6.1292303584338e-08	3.2564373885827e-06	1.62729273843798e-06	ADAM10/PDGFRA/PDGFRB/FLT1/MIF/ABCC1/PIK3CD/KDR/PIK3CG/SYK	10	0.169491525423729
BP	GO:0048660	regulation of smooth muscle cell proliferation	8/59	174/18986	0.0459770114942529	14.7952464445743	10.2065041835896	6.30751606185841e-08	3.29022974208578e-06	1.64417930645955e-06	PIK3R1/STAT1/PDGFRB/PTGS2/PRKDC/PIK3CA/AKT1/SRC	8	0.135593220338983
BP	GO:0043276	anoikis	5/59	35/18986	0.142857142857143	45.9709443099274	14.8675832486487	7.3661975324456e-08	3.671430628792e-06	1.83467135675908e-06	ITGB1/PIK3CA/MTOR/AKT1/SRC	5	0.0847457627118644
BP	GO:0006766	vitamin metabolic process	7/59	117/18986	0.0598290598290598	19.2527886426192	11.0570208634931	7.37124532507629e-08	3.671430628792e-06	1.83467135675908e-06	NFKB1/CYP3A4/SLC2A1/DHFR/NQO1/ALPL/AKR1A1	7	0.11864406779661
BP	GO:0048659	smooth muscle cell proliferation	8/59	178/18986	0.0449438202247191	14.4627689963816	10.0754279690325	7.52099089595982e-08	3.671430628792e-06	1.83467135675908e-06	PIK3R1/STAT1/PDGFRB/PTGS2/PRKDC/PIK3CA/AKT1/SRC	8	0.135593220338983
BP	GO:0034599	cellular response to oxidative stress	9/59	251/18986	0.0358565737051793	11.5385238706192	9.38383172242737	7.5501710386451e-08	3.671430628792e-06	1.83467135675908e-06	NFE2L2/PDGFRA/CDK1/DHFR/ABCC1/MPO/NQO1/ABL1/SRC	9	0.152542372881356
BP	GO:0048872	homeostasis of number of cells	10/59	339/18986	0.0294985250737463	9.49252537373131	8.80891931914499	8.34272888829341e-08	3.98921486341897e-06	1.993473113308e-06	STAT1/PTPN11/MIF/MAPK14/PRKDC/PIK3CD/PIK3CB/AKT1/ABL1/CASP3	10	0.169491525423729
BP	GO:0071214	cellular response to abiotic stimulus	10/59	342/18986	0.0292397660818713	9.40925760729507	8.76176454415781	9.05727811331881e-08	4.19118240437285e-06	2.09439945506625e-06	NFKB1/PIK3R1/SLC2A1/FBP1/PTGS2/MAPK14/PIK3CA/MYLK/MTOR/CASP3	10	0.169491525423729
BP	GO:0104004	cellular response to environmental stimulus	10/59	342/18986	0.0292397660818713	9.40925760729507	8.76176454415781	9.05727811331881e-08	4.19118240437285e-06	2.09439945506625e-06	NFKB1/PIK3R1/SLC2A1/FBP1/PTGS2/MAPK14/PIK3CA/MYLK/MTOR/CASP3	10	0.169491525423729
BP	GO:0033674	positive regulation of kinase activity	9/59	258/18986	0.0348837209302326	11.2254631454474	9.23288775651052	9.54864843508774e-08	4.34842418416932e-06	2.17297563384954e-06	PDGFRB/NTRK3/FLT1/MIF/NOX4/PIK3CG/AKT1/ABL1/SRC	9	0.152542372881356
BP	GO:0046326	positive regulation of D-glucose import	5/59	37/18986	0.135135135135135	43.4860284012826	14.442562802821	9.84409279828383e-08	4.41292222473067e-06	2.2052063143524e-06	NFE2L2/PIK3R1/PTPN11/MAPK14/AKT1	5	0.0847457627118644
BP	GO:0005996	monosaccharide metabolic process	9/59	262/18986	0.0343511450381679	11.054082028723	9.14922207446297	1.0886154055454e-07	4.80498092078423e-06	2.40112418194791e-06	SLC2A1/GCK/FBP1/MAPK14/PIK3CA/AKT1/SRC/NR3C1/AKR1A1	9	0.152542372881356
BP	GO:0071216	cellular response to biotic stimulus	9/59	269/18986	0.033457249070632	10.7664293365257	9.00708471502939	1.36226359868127e-07	5.84559568390321e-06	2.92113566857191e-06	NFKB1/MIF/PTGS2/MAPK14/EIF2AK3/SYK/AKT1/ABL1/SRC	9	0.152542372881356
BP	GO:0006801	superoxide metabolic process	6/59	77/18986	0.0779220779220779	25.0750605326877	11.8186775772501	1.38637903341158e-07	5.84559568390321e-06	2.92113566857191e-06	NFE2L2/DHFR/MPO/NQO1/NOX4/SYK	6	0.101694915254237
BP	GO:0043406	positive regulation of MAP kinase activity	6/59	77/18986	0.0779220779220779	25.0750605326877	11.8186775772501	1.38637903341158e-07	5.84559568390321e-06	2.92113566857191e-06	PDGFRB/NTRK3/FLT1/MIF/NOX4/PIK3CG	6	0.101694915254237
BP	GO:0009636	response to toxic substance	9/59	270/18986	0.0333333333333333	10.7265536723164	8.98720745821157	1.40587696824441e-07	5.84559568390321e-06	2.92113566857191e-06	NFE2L2/CDK1/DHFR/PTGS2/MPO/NQO1/SCN9A/EPHX2/AKR1A1	9	0.152542372881356
BP	GO:0046323	D-glucose import	6/59	79/18986	0.0759493670886076	24.4402488736323	11.656143017797	1.61758683790483e-07	6.62979519706995e-06	3.31301244094193e-06	NFE2L2/PIK3R1/SLC2A1/PTPN11/MAPK14/AKT1	6	0.101694915254237
BP	GO:1901342	regulation of vasculature development	10/59	369/18986	0.02710027100271	8.72077534334665	8.36199040491075	1.83416606768967e-07	7.41158091296008e-06	3.70368300102791e-06	NFE2L2/ADAM10/STAT1/FLT1/ITGB1/PIK3CD/PIK3CB/KDR/PIK3CG/ABL1	10	0.169491525423729
BP	GO:0031329	regulation of cellular catabolic process	11/59	472/18986	0.0233050847457627	7.49949727089917	7.98345811004524	1.90392468888608e-07	7.58661101724191e-06	3.79114828401001e-06	NPC1/CDK5/PIK3CA/PIK3CB/KDR/MTOR/PIK3CG/AKT1/ABL1/SRC/CASP3	11	0.186440677966102
BP	GO:0010828	positive regulation of D-glucose transmembrane transport	5/59	44/18986	0.113636363636364	36.5677966101695	13.1874491947807	2.41220870581249e-07	9.48031065339183e-06	4.73745963564039e-06	NFE2L2/PIK3R1/PTPN11/MAPK14/AKT1	5	0.0847457627118644
BP	GO:0006970	response to osmotic stress	6/59	85/18986	0.0705882352941176	22.7150548354935	11.2025893817678	2.50883316635e-07	9.72681399224075e-06	4.86064121275776e-06	SLC2A1/FBP1/PTGS2/MYLK/MTOR/CASP3	6	0.101694915254237
BP	GO:0030168	platelet activation	7/59	141/18986	0.049645390070922	15.9757182353648	9.96528127193631	2.65135937221256e-07	1.01423333851705e-05	5.06828275782949e-06	PDGFRA/MAPK14/PIK3CA/PIK3CB/PIK3CG/SYK/SRC	7	0.11864406779661
BP	GO:0034764	positive regulation of transmembrane transport	8/59	216/18986	0.037037037037037	11.9183929692404	9.01039595041099	3.32117963547115e-07	1.25230983738744e-05	6.25798829051641e-06	NFE2L2/PIK3R1/GRIN1/ITGB1/PTPN11/MAPK14/AKT1/ABL1	8	0.135593220338983
BP	GO:0043467	regulation of generation of precursor metabolites and energy	7/59	146/18986	0.047945205479452	15.4286045971674	9.77126352928041	3.36102675074358e-07	1.25230983738744e-05	6.25798829051641e-06	GCK/FBP1/CDK1/PIK3CA/MTOR/AKT1/SRC	7	0.11864406779661
BP	GO:0031295	T cell costimulation	5/59	48/18986	0.104166666666667	33.5204802259887	12.5950799383433	3.76741361376025e-07	1.38573200742028e-05	6.92471975970508e-06	PTPN11/PIK3CA/MTOR/AKT1/SRC	5	0.0847457627118644
BP	GO:0031294	lymphocyte costimulation	5/59	49/18986	0.102040816326531	32.8363887928053	12.4582392157151	4.18559220666688e-07	1.52005873935788e-05	7.5959714663295e-06	PTPN11/PIK3CA/MTOR/AKT1/SRC	5	0.0847457627118644
BP	GO:0051146	striated muscle cell differentiation	9/59	314/18986	0.0286624203821656	9.22346971823383	8.20379723321569	5.01953071329609e-07	1.80012920205581e-05	8.99552740988062e-06	PDGFRA/PDGFRB/CDK1/ITGB1/MAPK14/NOX4/MTOR/AKT1/CASP3	9	0.152542372881356
BP	GO:0036092	phosphatidylinositol-3-phosphate biosynthetic process	4/59	22/18986	0.181818181818182	58.5084745762712	15.0684517074877	5.89966524584896e-07	2.08964686300502e-05	1.04422924819315e-05	PIK3CA/PIK3CD/PIK3CB/PIK3CG	4	0.0677966101694915
BP	GO:0007596	blood coagulation	8/59	234/18986	0.0341880341880342	11.0015935100681	8.59495776193467	6.09619428884174e-07	2.1329245627667e-05	1.06585579222111e-05	NFE2L2/PDGFRA/MAPK14/PIK3CA/PIK3CB/PIK3CG/SYK/SRC	8	0.135593220338983
BP	GO:0010594	regulation of endothelial cell migration	8/59	235/18986	0.0340425531914894	10.9547782185359	8.57321506802536	6.29590915569653e-07	2.17626064671004e-05	1.08751151173858e-05	NFE2L2/PTGS2/PIK3CD/PIK3CB/KDR/PIK3CG/AKT1/ABL1	8	0.135593220338983
BP	GO:0045859	regulation of protein kinase activity	10/59	427/18986	0.0234192037470726	7.53622037867662	7.62700013016593	6.99746732976194e-07	2.37698705578726e-05	1.18781764046972e-05	PDGFRB/NTRK3/FLT1/MIF/NOX4/PLK1/PIK3CG/AKT1/ABL1/SRC	10	0.169491525423729
BP	GO:0019430	removal of superoxide radicals	4/59	23/18986	0.173913043478261	55.9646278555637	14.7259764921846	7.12516161720823e-07	2.37698705578726e-05	1.18781764046972e-05	NFE2L2/DHFR/MPO/NQO1	4	0.0677966101694915
BP	GO:0048015	phosphatidylinositol-mediated signaling	4/59	23/18986	0.173913043478261	55.9646278555637	14.7259764921846	7.12516161720823e-07	2.37698705578726e-05	1.18781764046972e-05	PIK3CA/PIK3CD/PIK3CB/PIK3CG	4	0.0677966101694915
BP	GO:0046854	phosphatidylinositol phosphate biosynthetic process	5/59	55/18986	0.0909090909090909	29.2542372881356	11.7157088581731	7.52798963196891e-07	2.45501427076439e-05	1.22680906121007e-05	PIK3R1/PIK3CA/PIK3CD/PIK3CB/PIK3CG	5	0.0847457627118644
BP	GO:0007599	hemostasis	8/59	241/18986	0.033195020746888	10.6820451508545	8.44546016837961	7.6157640326954e-07	2.45501427076439e-05	1.22680906121007e-05	NFE2L2/PDGFRA/MAPK14/PIK3CA/PIK3CB/PIK3CG/SYK/SRC	8	0.135593220338983
BP	GO:0050817	coagulation	8/59	241/18986	0.033195020746888	10.6820451508545	8.44546016837961	7.6157640326954e-07	2.45501427076439e-05	1.22680906121007e-05	NFE2L2/PDGFRA/MAPK14/PIK3CA/PIK3CB/PIK3CG/SYK/SRC	8	0.135593220338983
BP	GO:0051251	positive regulation of lymphocyte activation	9/59	336/18986	0.0267857142857143	8.61955205811138	7.86774139592311	8.82726201886478e-07	2.81393497023589e-05	1.40616735318056e-05	PTPN11/MIF/PRKDC/PIK3CA/MTOR/SYK/AKT1/ABL1/SRC	9	0.152542372881356
BP	GO:0071450	cellular response to oxygen radical	4/59	25/18986	0.16	51.4874576271187	14.1030583384174	1.01317175248206e-06	3.15955408464242e-05	1.57887863487479e-05	NFE2L2/DHFR/MPO/NQO1	4	0.0677966101694915
BP	GO:0071451	cellular response to superoxide	4/59	25/18986	0.16	51.4874576271187	14.1030583384174	1.01317175248206e-06	3.15955408464242e-05	1.57887863487479e-05	NFE2L2/DHFR/MPO/NQO1	4	0.0677966101694915
BP	GO:0060537	muscle tissue development	10/59	447/18986	0.0223713646532438	7.19902931027945	7.40499406247142	1.05965915737631e-06	3.24091317056134e-05	1.61953504368092e-05	PDGFRA/PDGFRB/CDK1/ITGB1/CDK5/MAPK14/NOX4/MYLK/MTOR/ABL1	10	0.169491525423729
BP	GO:0048738	cardiac muscle tissue development	8/59	252/18986	0.0317460317460317	10.2157654022061	8.22255597647252	1.06552084795248e-06	3.24091317056134e-05	1.61953504368092e-05	PDGFRA/PDGFRB/CDK1/ITGB1/MAPK14/NOX4/MTOR/ABL1	8	0.135593220338983
BP	GO:0048008	platelet-derived growth factor receptor signaling pathway	5/59	59/18986	0.0847457627118644	27.2708991669061	11.2836723746137	1.07315005647726e-06	3.24091317056134e-05	1.61953504368092e-05	PDGFRA/PDGFRB/PTPN11/ABL1/SRC	5	0.0847457627118644
BP	GO:0030099	myeloid cell differentiation	10/59	451/18986	0.0221729490022173	7.13517982637453	7.36223520533244	1.14846733442214e-06	3.43224248172616e-05	1.71514529548569e-05	PIK3R1/STAT1/PTPN11/MAPK14/PRKDC/PIK3CD/MTOR/SRC/CASP3/NR3C1	10	0.169491525423729
BP	GO:0046324	regulation of D-glucose import	5/59	60/18986	0.0833333333333333	26.816384180791	11.1823231407328	1.16793723351073e-06	3.4544452813838e-05	1.72624038203105e-05	NFE2L2/PIK3R1/PTPN11/MAPK14/AKT1	5	0.0847457627118644
BP	GO:0062012	regulation of small molecule metabolic process	9/59	348/18986	0.0258620689655172	8.32232612507306	7.6971411648198	1.18073884205103e-06	3.45667320188204e-05	1.72735370877927e-05	NFKB1/GCK/FBP1/PTGS2/EPHX2/MTOR/AKT1/SRC/NR3C1	9	0.152542372881356
BP	GO:0007229	integrin-mediated signaling pathway	6/59	111/18986	0.0540540540540541	17.3944113605131	9.67173197427127	1.22043987633944e-06	3.53681010628067e-05	1.76739937434803e-05	ADAM10/ITGB1/PTPN11/SYK/ABL1/SRC	6	0.101694915254237
BP	GO:2001243	negative regulation of intrinsic apoptotic signaling pathway	6/59	112/18986	0.0535714285714286	17.2391041162228	9.6234217151175	1.28643669844906e-06	3.69078688785035e-05	1.84434398240802e-05	NFE2L2/MIF/PTGS2/PIK3CB/AKT1/SRC	6	0.101694915254237
BP	GO:0006869	lipid transport	10/59	459/18986	0.0217864923747277	7.01081939367084	7.2782653750317	1.3458066760534e-06	3.81217952735173e-05	1.9050057846134e-05	NFKB1/NPC1/SLC2A1/PTPN11/CHKA/MIF/ABCC1/PTGS2/SYK/AKT1	10	0.169491525423729
BP	GO:0001776	leukocyte homeostasis	6/59	113/18986	0.0530973451327434	17.0865456727164	9.57573157763433	1.35532349874478e-06	3.81217952735173e-05	1.9050057846134e-05	MIF/PIK3CD/PIK3CB/AKT1/ABL1/CASP3	6	0.101694915254237
BP	GO:0043549	regulation of kinase activity	10/59	460/18986	0.0217391304347826	6.99557848194547	7.26791088731149	1.37244504404767e-06	3.8228590595852e-05	1.91034251404489e-05	PDGFRB/NTRK3/FLT1/MIF/NOX4/PLK1/PIK3CG/AKT1/ABL1/SRC	10	0.169491525423729
BP	GO:0045765	regulation of angiogenesis	9/59	360/18986	0.025	8.04491525423729	7.53455556070739	1.56213543532108e-06	4.3093909268617e-05	2.15347010415719e-05	NFE2L2/STAT1/FLT1/ITGB1/PIK3CD/PIK3CB/KDR/PIK3CG/ABL1	9	0.152542372881356
BP	GO:0000303	response to superoxide	4/59	28/18986	0.142857142857143	45.9709443099274	13.295515442235	1.62853260754963e-06	4.44977147719989e-05	2.22362046263919e-05	NFE2L2/DHFR/MPO/NQO1	4	0.0677966101694915
BP	GO:0046822	regulation of nucleocytoplasmic transport	6/59	118/18986	0.0508474576271186	16.3625395001436	9.34612312139962	1.74657443888244e-06	4.6397426529201e-05	2.31855203290242e-05	PIK3R1/CDK1/PTPN11/CDK5/PTGS2/MAPK14	6	0.101694915254237
BP	GO:0050731	positive regulation of peptidyl-tyrosine phosphorylation	6/59	118/18986	0.0508474576271186	16.3625395001436	9.34612312139962	1.74657443888244e-06	4.6397426529201e-05	2.31855203290242e-05	PTPN11/NOX4/MTOR/SYK/ABL1/SRC	6	0.101694915254237
BP	GO:1904659	D-glucose transmembrane transport	6/59	118/18986	0.0508474576271186	16.3625395001436	9.34612312139962	1.74657443888244e-06	4.6397426529201e-05	2.31855203290242e-05	NFE2L2/PIK3R1/SLC2A1/PTPN11/MAPK14/AKT1	6	0.101694915254237
BP	GO:0001894	tissue homeostasis	8/59	270/18986	0.0296296296296296	9.53471437539234	7.88596364882492	1.78557746027109e-06	4.65711066683432e-05	2.3272311013294e-05	SLC2A1/ITGB1/PTPN11/PTGS2/NOX4/SYK/ALPL/SRC	8	0.135593220338983
BP	GO:0060249	anatomical structure homeostasis	8/59	270/18986	0.0296296296296296	9.53471437539234	7.88596364882492	1.78557746027109e-06	4.65711066683432e-05	2.3272311013294e-05	SLC2A1/ITGB1/PTPN11/PTGS2/NOX4/SYK/ALPL/SRC	8	0.135593220338983
BP	GO:0000305	response to oxygen radical	4/59	29/18986	0.137931034482759	44.385739333723	13.0542405764075	1.88472456617194e-06	4.87141872103361e-05	2.43432419073133e-05	NFE2L2/DHFR/MPO/NQO1	4	0.0677966101694915
BP	GO:2001242	regulation of intrinsic apoptotic signaling pathway	7/59	189/18986	0.037037037037037	11.9183929692404	8.42239815311298	1.90966862379676e-06	4.89182078720795e-05	2.4445194225669e-05	NFE2L2/MIF/PTGS2/PIK3CB/EIF2AK3/AKT1/SRC	7	0.11864406779661
BP	GO:0002696	positive regulation of leukocyte activation	9/59	371/18986	0.0242587601078167	7.80638676961031	7.39200878009789	2.00096355716461e-06	5.02265517538323e-05	2.50989941438314e-05	PTPN11/MIF/PRKDC/PIK3CA/MTOR/SYK/AKT1/ABL1/SRC	9	0.152542372881356
BP	GO:0008645	hexose transmembrane transport	6/59	121/18986	0.0495867768595041	15.9568567026194	9.21499340438331	2.02255037714203e-06	5.02265517538323e-05	2.50989941438314e-05	NFE2L2/PIK3R1/SLC2A1/PTPN11/MAPK14/AKT1	6	0.101694915254237
BP	GO:0070301	cellular response to hydrogen peroxide	5/59	67/18986	0.0746268656716418	24.0146724007083	10.5361883482897	2.03129100706231e-06	5.02265517538323e-05	2.50989941438314e-05	NFE2L2/CDK1/NQO1/ABL1/SRC	5	0.0847457627118644
BP	GO:0016236	macroautophagy	9/59	372/18986	0.0241935483870968	7.78540185893931	7.37934141606602	2.04567324707287e-06	5.02265517538323e-05	2.50989941438314e-05	CTSD/NPC1/CDK5/PIK3CA/KDR/MTOR/AKT1/SRC/CASP3	9	0.152542372881356
BP	GO:0016241	regulation of macroautophagy	7/59	191/18986	0.0366492146596859	11.7935930428609	8.37051104270827	2.04827694499769e-06	5.02265517538323e-05	2.50989941438314e-05	NPC1/CDK5/PIK3CA/KDR/MTOR/AKT1/CASP3	7	0.11864406779661
BP	GO:0010506	regulation of autophagy	9/59	373/18986	0.0241286863270777	7.76452946789658	7.366721230971	2.09124283109239e-06	5.0845556630543e-05	2.54083205704535e-05	NPC1/CDK5/PIK3CA/PIK3CB/KDR/MTOR/AKT1/ABL1/CASP3	9	0.152542372881356
BP	GO:0006109	regulation of carbohydrate metabolic process	7/59	193/18986	0.0362694300518135	11.6713796434531	8.31939191325202	2.19520524310967e-06	5.29247381721147e-05	2.64473201337052e-05	NFKB1/GCK/FBP1/MTOR/AKT1/SRC/NR3C1	7	0.11864406779661
BP	GO:0043405	regulation of MAP kinase activity	6/59	123/18986	0.048780487804878	15.697395618024	9.13015127548691	2.22556533335076e-06	5.3209557844861e-05	2.65896489826643e-05	PDGFRB/NTRK3/FLT1/MIF/NOX4/PIK3CG	6	0.101694915254237
BP	GO:0042770	signal transduction in response to DNA damage	7/59	194/18986	0.0360824742268041	11.6112178927136	8.29411420578194	2.27191219317554e-06	5.38687279522365e-05	2.6919046603785e-05	CDK1/PTPN11/MIF/MAPK14/PRKDC/PLK1/ABL1	7	0.11864406779661
BP	GO:0015749	monosaccharide transmembrane transport	6/59	124/18986	0.0483870967741935	15.5708037178786	9.08847246324148	2.33313566265959e-06	5.48669361981176e-05	2.74178668899254e-05	NFE2L2/PIK3R1/SLC2A1/PTPN11/MAPK14/AKT1	6	0.101694915254237
BP	GO:0002040	sprouting angiogenesis	7/59	196/18986	0.0357142857142857	11.4927360774818	8.24411061678036	2.43206474859128e-06	5.65681376390537e-05	2.82679838800943e-05	FLT1/ITGB1/PTGS2/PIK3CB/KDR/AKT1/ABL1	7	0.11864406779661
BP	GO:1990748	cellular detoxification	6/59	125/18986	0.048	15.4462372881356	9.047275360612	2.44491079374091e-06	5.65681376390537e-05	2.82679838800943e-05	NFE2L2/DHFR/PTGS2/MPO/NQO1/AKR1A1	6	0.101694915254237
BP	GO:0006006	glucose metabolic process	7/59	197/18986	0.0355329949238579	11.4343973156672	8.21938010620943	2.51561416666867e-06	5.75528043252859e-05	2.87600372369024e-05	GCK/FBP1/MAPK14/PIK3CA/AKT1/SRC/NR3C1	7	0.11864406779661
BP	GO:0043525	positive regulation of neuron apoptotic process	5/59	70/18986	0.0714285714285714	22.9854721549637	10.2887017894868	2.52758917566609e-06	5.75528043252859e-05	2.87600372369024e-05	CDK5/NQO1/ABL1/CASP3/NR3C1	5	0.0847457627118644
BP	GO:0042113	B cell activation	8/59	284/18986	0.028169014084507	9.06469324421103	7.64528028908152	2.6006094317384e-06	5.83112971381601e-05	2.91390679687307e-05	PIK3R1/ITGB1/MIF/PRKDC/PIK3CD/SYK/ABL1/CASP3	8	0.135593220338983
BP	GO:0071466	cellular response to xenobiotic stimulus	7/59	198/18986	0.0353535353535354	11.376647834275	8.19482743355081	2.60154968061502e-06	5.83112971381601e-05	2.91390679687307e-05	NR1I2/NFE2L2/CYP3A4/GRIN1/FBP1/ABCC1/NQO1	7	0.11864406779661
BP	GO:0008286	insulin receptor signaling pathway	6/59	130/18986	0.0461538461538462	14.8521512385919	8.84819186710298	3.07133411161087e-06	6.78659336509925e-05	3.39136693998099e-05	CTSD/PIK3R1/PTPN11/PIK3CA/AKT1/SRC	6	0.101694915254237
BP	GO:0050867	positive regulation of cell activation	9/59	391/18986	0.0230179028132992	7.4070830985305	7.14728433385539	3.07513815776543e-06	6.78659336509925e-05	3.39136693998099e-05	PTPN11/MIF/PRKDC/PIK3CA/MTOR/SYK/AKT1/ABL1/SRC	9	0.152542372881356
BP	GO:0055007	cardiac muscle cell differentiation	6/59	131/18986	0.0458015267175573	14.7387760382973	8.80969430902353	3.21105961255793e-06	7.03246567055627e-05	3.5142331798344e-05	PDGFRA/PDGFRB/CDK1/ITGB1/NOX4/MTOR	6	0.101694915254237
BP	GO:2000379	positive regulation of reactive oxygen species metabolic process	5/59	74/18986	0.0675675675675676	21.7430142006413	9.98181256157145	3.33241011865946e-06	7.24294290184394e-05	3.61941194706075e-05	NFE2L2/PDGFRB/GRIN1/MAPK14/SYK	5	0.0847457627118644
BP	GO:0048511	rhythmic process	8/59	299/18986	0.0267558528428094	8.60994274700981	7.4052138760544	3.80571615596979e-06	8.18473235135405e-05	4.0900388774905e-05	PDGFRA/CDK1/CDK5/PRKDC/SCN9A/MTOR/SRC/CASP3	8	0.135593220338983
BP	GO:0097237	cellular response to toxic substance	6/59	135/18986	0.0444444444444444	14.3020715630885	8.65983032801303	3.82277495671469e-06	8.18473235135405e-05	4.0900388774905e-05	NFE2L2/DHFR/PTGS2/MPO/NQO1/AKR1A1	6	0.101694915254237
BP	GO:0034219	carbohydrate transmembrane transport	6/59	137/18986	0.0437956204379562	14.093282197204	8.58726905000544	4.16239886872462e-06	8.84586841064515e-05	4.42041891555785e-05	NFE2L2/PIK3R1/SLC2A1/PTPN11/MAPK14/AKT1	6	0.101694915254237
BP	GO:0010827	regulation of D-glucose transmembrane transport	5/59	78/18986	0.0641025641025641	20.6279878313777	9.69819026437266	4.32604052736453e-06	9.03816873427506e-05	4.51651439749138e-05	NFE2L2/PIK3R1/PTPN11/MAPK14/AKT1	5	0.0847457627118644
BP	GO:0043536	positive regulation of blood vessel endothelial cell migration	5/59	78/18986	0.0641025641025641	20.6279878313777	9.69819026437266	4.32604052736453e-06	9.03816873427506e-05	4.51651439749138e-05	NFE2L2/PTGS2/KDR/AKT1/ABL1	5	0.0847457627118644
BP	GO:0010959	regulation of metal ion transport	9/59	408/18986	0.0220588235294118	7.09845463609172	6.95249708416927	4.3473938143254e-06	9.03816873427506e-05	4.51651439749138e-05	PDGFRB/GRIN1/GCK/ITGB1/PTGS2/MYLK/PIK3CG/AKT1/ABL1	9	0.152542372881356
BP	GO:0030183	B cell differentiation	6/59	139/18986	0.0431654676258993	13.8905011583953	8.51621275460443	4.52618371541508e-06	9.27426599450584e-05	4.6344958942294e-05	PIK3R1/ITGB1/PRKDC/PIK3CD/SYK/ABL1	6	0.101694915254237
BP	GO:0034405	response to fluid shear stress	4/59	36/18986	0.111111111111111	35.7551789077213	11.6535055457252	4.5991100323613e-06	9.27426599450584e-05	4.6344958942294e-05	NFE2L2/PTGS2/AKT1/SRC	4	0.0677966101694915
BP	GO:1902745	positive regulation of lamellipodium organization	4/59	36/18986	0.111111111111111	35.7551789077213	11.6535055457252	4.5991100323613e-06	9.27426599450584e-05	4.6344958942294e-05	PIK3R1/PIK3CA/MTOR/SRC	4	0.0677966101694915
BP	GO:0018107	peptidyl-threonine phosphorylation	5/59	79/18986	0.0632911392405063	20.3668740613602	9.6305741071211	4.60741092220061e-06	9.27426599450584e-05	4.6344958942294e-05	CDK1/CDK5/PRKDC/PLK1/AKT1	5	0.0847457627118644
BP	GO:0031032	actomyosin structure organization	7/59	216/18986	0.0324074074074074	10.4285938480854	7.78094029645176	4.62258639670385e-06	9.27426599450584e-05	4.6344958942294e-05	PIK3R1/PDGFRA/PDGFRB/ITGB1/MTOR/ABL1/SRC	7	0.11864406779661
BP	GO:0008643	carbohydrate transport	6/59	142/18986	0.0422535211267606	13.5970398663165	8.41233470271397	5.12000648540389e-06	0.000101793023861174	5.08675674630511e-05	NFE2L2/PIK3R1/SLC2A1/PTPN11/MAPK14/AKT1	6	0.101694915254237
BP	GO:0016242	negative regulation of macroautophagy	4/59	37/18986	0.108108108108108	34.7888227210261	11.4860628904318	5.14464568137686e-06	0.000101793023861174	5.08675674630511e-05	NPC1/PIK3CA/MTOR/AKT1	4	0.0677966101694915
BP	GO:0045786	negative regulation of cell cycle	9/59	419/18986	0.0214797136038186	6.91209902512034	6.83232092976702	5.39253559669476e-06	0.000105967017992584	5.29533776690574e-05	CDK1/PTPN11/CDK5/PTGS2/MAPK14/PRKDC/PLK1/ABL1/CASP3	9	0.152542372881356
BP	GO:0043281	regulation of cysteine-type endopeptidase activity involved in apoptotic process	6/59	144/18986	0.0416666666666667	13.4081920903955	8.34481417196834	5.54995727965546e-06	0.000108318553981847	5.41284770131811e-05	CTSD/PTGS2/EIF2AK3/SYK/AKT1/SRC	6	0.101694915254237
BP	GO:0071404	cellular response to low-density lipoprotein particle stimulus	4/59	38/18986	0.105263157894737	33.8733273862623	11.3251559401833	5.73659368180294e-06	0.000111204643737112	5.55707012419318e-05	NPC1/ITGB1/SYK/AKT1	4	0.0677966101694915
BP	GO:0014706	striated muscle tissue development	9/59	424/18986	0.0212264150943396	6.83058842340902	6.77912037498507	5.93477751177342e-06	0.000114274340142805	5.71046765880283e-05	PDGFRA/PDGFRB/CDK1/ITGB1/CDK5/MAPK14/NOX4/MTOR/ABL1	9	0.152542372881356
BP	GO:0055094	response to lipoprotein particle	4/59	39/18986	0.102564102564103	33.0047805302043	11.1703645014182	6.37741456864799e-06	0.000121978682649674	6.09546571403408e-05	NPC1/ITGB1/SYK/AKT1	4	0.0677966101694915
BP	GO:0071222	cellular response to lipopolysaccharide	7/59	228/18986	0.0307017543859649	9.87972048765983	7.5311945846036	6.59163758990336e-06	0.000125241114208164	6.25849452593125e-05	NFKB1/MIF/PTGS2/MAPK14/AKT1/ABL1/SRC	7	0.11864406779661
BP	GO:0007159	leukocyte cell-cell adhesion	9/59	430/18986	0.0209302325581395	6.73527788726843	6.71640577948195	6.64671886024933e-06	0.000125456818487206	6.26927360641246e-05	ITGB1/PTPN11/PIK3CA/MTOR/SYK/AKT1/ABL1/SRC/CASP3	9	0.152542372881356
BP	GO:0042692	muscle cell differentiation	9/59	432/18986	0.0208333333333333	6.70409604519774	6.69576714919742	6.89977126832607e-06	0.000129381985417173	6.46542034224981e-05	PDGFRA/PDGFRB/CDK1/ITGB1/MAPK14/NOX4/MTOR/AKT1/CASP3	9	0.152542372881356
BP	GO:0038179	neurotrophin signaling pathway	4/59	40/18986	0.1	32.1796610169492	11.0213053262246	7.06962198286306e-06	0.000131706139408014	6.581561955338e-05	NTRK3/PTPN11/SRC/CASP3	4	0.0677966101694915
BP	GO:0071674	mononuclear cell migration	7/59	231/18986	0.0303030303030303	9.75141242937853	7.471641447391	7.18011115734121e-06	0.000132901541357496	6.64129806200253e-05	ADAM10/FLT1/MIF/PIK3CD/PIK3CG/AKT1/ABL1	7	0.11864406779661
BP	GO:0033157	regulation of intracellular protein transport	6/59	151/18986	0.0397350993377483	12.7866202716354	8.11867897373101	7.29202848620411e-06	0.000134107882864869	6.70158083549932e-05	PIK3R1/CDK1/PTPN11/CDK5/PTGS2/MAPK14	6	0.101694915254237
BP	GO:0045913	positive regulation of carbohydrate metabolic process	5/59	87/18986	0.0574712643678161	18.4940580557179	9.13105992020619	7.41195187956426e-06	0.000135445158869235	6.76840661077206e-05	NFKB1/GCK/MTOR/AKT1/SRC	5	0.0847457627118644
BP	GO:0042307	positive regulation of protein import into nucleus	4/59	41/18986	0.0975609756097561	31.394791236048	10.8776280353639	7.81578192317346e-06	0.000141008132299367	7.04639710119929e-05	PIK3R1/CDK1/PTGS2/MAPK14	4	0.0677966101694915
BP	GO:1904375	regulation of protein localization to cell periphery	6/59	153/18986	0.0392156862745098	12.6194749086075	8.0568055134968	7.86382055346764e-06	0.000141008132299367	7.04639710119929e-05	PIK3R1/ADAM10/ITGB1/CDK5/PLK1/AKT1	6	0.101694915254237
BP	GO:2000377	regulation of reactive oxygen species metabolic process	6/59	153/18986	0.0392156862745098	12.6194749086075	8.0568055134968	7.86382055346764e-06	0.000141008132299367	7.04639710119929e-05	NFE2L2/PDGFRB/GRIN1/DHFR/MAPK14/SYK	6	0.101694915254237
BP	GO:0036293	response to decreased oxygen levels	8/59	331/18986	0.0241691842900302	7.77756157509345	6.94512805303884	8.02224403966253e-06	0.000142955392234732	7.14370472835592e-05	NFE2L2/SLC2A1/PTGS2/PIK3CB/MTOR/AKT1/SRC/CASP3	8	0.135593220338983
BP	GO:0018210	peptidyl-threonine modification	5/59	89/18986	0.0561797752808989	18.078461245477	9.01649457756845	8.28686742443357e-06	0.000146759399016666	7.33379690193536e-05	CDK1/CDK5/PRKDC/PLK1/AKT1	5	0.0847457627118644
BP	GO:1901532	regulation of hematopoietic progenitor cell differentiation	4/59	42/18986	0.0952380952380952	30.6472962066182	10.739011578178	8.61851200355991e-06	0.000151696386124008	7.58050587591126e-05	NFE2L2/PRKDC/KDR/ABL1	4	0.0677966101694915
BP	GO:0019318	hexose metabolic process	7/59	238/18986	0.0294117647058824	9.46460618145563	7.33682531318967	8.72492999687323e-06	0.000152633074152618	7.6273136429662e-05	GCK/FBP1/MAPK14/PIK3CA/AKT1/SRC/NR3C1	7	0.11864406779661
BP	GO:0031960	response to corticosteroid	6/59	156/18986	0.0384615384615385	12.3767926988266	7.9661301824105	8.78925471900649e-06	0.000152826495689876	7.6369792199597e-05	PTGS2/PIK3CA/ALPL/SRC/CASP3/NR3C1	6	0.101694915254237
BP	GO:0097581	lamellipodium organization	5/59	91/18986	0.0549450549450549	17.6811324268951	8.9056001844377	9.24058624429364e-06	0.000159706276716135	7.98077264725932e-05	PIK3R1/ITGB1/PIK3CA/MTOR/SRC	5	0.0847457627118644
BP	GO:0007160	cell-matrix adhesion	7/59	241/18986	0.029045643153527	9.34678950699768	7.28074257213895	9.46665754142226e-06	0.000162633775367308	8.12706433748321e-05	PIK3R1/ITGB1/CDK5/PIK3CB/KDR/ABL1/SRC	7	0.11864406779661
BP	GO:0071219	cellular response to molecule of bacterial origin	7/59	242/18986	0.0289256198347107	9.30816640986133	7.26226592221967	9.72523851269028e-06	0.00016458060958815	8.2243506910187e-05	NFKB1/MIF/PTGS2/MAPK14/AKT1/ABL1/SRC	7	0.11864406779661
BP	GO:0006913	nucleocytoplasmic transport	8/59	340/18986	0.0235294117647059	7.57168494516451	6.82674638012067	9.75207515858679e-06	0.00016458060958815	8.2243506910187e-05	PIK3R1/CDK1/PTPN11/CDK5/PTGS2/MAPK14/SYK/AKT1	8	0.135593220338983
BP	GO:0051169	nuclear transport	8/59	340/18986	0.0235294117647059	7.57168494516451	6.82674638012067	9.75207515858679e-06	0.00016458060958815	8.2243506910187e-05	PIK3R1/CDK1/PTPN11/CDK5/PTGS2/MAPK14/SYK/AKT1	8	0.135593220338983
BP	GO:0009743	response to carbohydrate	7/59	243/18986	0.0288065843621399	9.26986119829811	7.24389622587893	9.9896579776797e-06	0.000167604261625515	8.37544731646646e-05	GCK/FBP1/PTGS2/NQO1/PIK3CA/NOX4/CASP3	7	0.11864406779661
BP	GO:0010038	response to metal ion	8/59	345/18986	0.0231884057971014	7.46195038074183	6.76283791315517	1.08424015505677e-05	0.000180852225286748	9.03746879861134e-05	NFE2L2/NPC1/FBP1/CDK1/PTGS2/NQO1/EIF2AK3/CASP3	8	0.135593220338983
BP	GO:0050730	regulation of peptidyl-tyrosine phosphorylation	6/59	162/18986	0.037037037037037	11.9183929692404	7.79203127198322	1.09053450591173e-05	0.000180852225286748	9.03746879861134e-05	PTPN11/NOX4/MTOR/SYK/ABL1/SRC	6	0.101694915254237
BP	GO:0036294	cellular response to decreased oxygen levels	6/59	163/18986	0.0368098159509202	11.845273993969	7.76390700882757	1.12950371511546e-05	0.000184670527985618	9.22827536153846e-05	NFE2L2/PTGS2/PIK3CB/MTOR/AKT1/SRC	6	0.101694915254237
BP	GO:0120254	olefinic compound metabolic process	6/59	163/18986	0.0368098159509202	11.845273993969	7.76390700882757	1.12950371511546e-05	0.000184670527985618	9.22827536153846e-05	CYP3A4/GRIN1/PTGS2/EPHX2/CYP17A1/LIPE	6	0.101694915254237
BP	GO:0071402	cellular response to lipoprotein particle stimulus	4/59	45/18986	0.0888888888888889	28.604143126177	10.3506945066059	1.13930580179346e-05	0.000184670527985618	9.22827536153846e-05	NPC1/ITGB1/SYK/AKT1	4	0.0677966101694915
BP	GO:1990776	response to angiotensin	4/59	45/18986	0.0888888888888889	28.604143126177	10.3506945066059	1.13930580179346e-05	0.000184670527985618	9.22827536153846e-05	NFKB1/NFE2L2/PTGS2/SRC	4	0.0677966101694915
BP	GO:0002042	cell migration involved in sprouting angiogenesis	5/59	96/18986	0.0520833333333333	16.7602401129944	8.64316657288703	1.20025676817637e-05	0.000193457116174045	9.66735492759439e-05	ITGB1/PTGS2/KDR/AKT1/ABL1	5	0.0847457627118644
BP	GO:0003376	sphingosine-1-phosphate receptor signaling pathway	3/59	15/18986	0.2	64.3593220338983	13.705707355407	1.26298406357586e-05	0.000200583410511932	0.000100234670109611	PIK3CB/PIK3CG/AKT1	3	0.0508474576271186
BP	GO:0035791	platelet-derived growth factor receptor-beta signaling pathway	3/59	15/18986	0.2	64.3593220338983	13.705707355407	1.26298406357586e-05	0.000200583410511932	0.000100234670109611	PDGFRB/ABL1/SRC	3	0.0508474576271186
BP	GO:0042391	regulation of membrane potential	9/59	466/18986	0.01931330472103	6.21495599039791	6.36375615928683	1.26544431169953e-05	0.000200583410511932	0.000100234670109611	GRIN1/CDK5/SCN9A/KDR/MTOR/AKT1/GABRA1/ABL1/SRC	9	0.152542372881356
BP	GO:0006606	protein import into nucleus	6/59	167/18986	0.0359281437125748	11.5615548563889	7.65381990515574	1.29682459308283e-05	0.000201112959867819	0.000100499294212166	PIK3R1/CDK1/PTGS2/MAPK14/SYK/AKT1	6	0.101694915254237
BP	GO:0035051	cardiocyte differentiation	6/59	167/18986	0.0359281437125748	11.5615548563889	7.65381990515574	1.29682459308283e-05	0.000201112959867819	0.000100499294212166	PDGFRA/PDGFRB/CDK1/ITGB1/NOX4/MTOR	6	0.101694915254237
BP	GO:0098754	detoxification	6/59	167/18986	0.0359281437125748	11.5615548563889	7.65381990515574	1.29682459308283e-05	0.000201112959867819	0.000100499294212166	NFE2L2/DHFR/PTGS2/MPO/NQO1/AKR1A1	6	0.101694915254237
BP	GO:2000116	regulation of cysteine-type endopeptidase activity	6/59	167/18986	0.0359281437125748	11.5615548563889	7.65381990515574	1.29682459308283e-05	0.000201112959867819	0.000100499294212166	CTSD/PTGS2/EIF2AK3/SYK/AKT1/SRC	6	0.101694915254237
BP	GO:0043523	regulation of neuron apoptotic process	7/59	254/18986	0.0275590551181102	8.86841051648205	7.0485893509897	1.33141598732935e-05	0.000205367336970318	0.000102625273047118	CDK5/NQO1/PIK3CA/KDR/ABL1/CASP3/NR3C1	7	0.11864406779661
BP	GO:0007584	response to nutrient	6/59	168/18986	0.0357142857142857	11.4927360774818	7.62688281292919	1.34163954806346e-05	0.000205837639753693	0.000102860290709959	NFE2L2/STAT1/PTGS2/NQO1/MTOR/ALPL	6	0.101694915254237
BP	GO:0098869	cellular oxidant detoxification	5/59	99/18986	0.0505050505050505	16.2523540489642	8.49500033868613	1.39451462541564e-05	0.00021281183299561	0.000106345404245022	NFE2L2/DHFR/PTGS2/MPO/NQO1	5	0.0847457627118644
BP	GO:0070482	response to oxygen levels	8/59	358/18986	0.0223463687150838	7.19098570211154	6.60250312164529	1.41698256932565e-05	0.000215096454571179	0.000107487065409164	NFE2L2/SLC2A1/PTGS2/PIK3CB/MTOR/AKT1/SRC/CASP3	8	0.135593220338983
BP	GO:0071229	cellular response to acid chemical	5/59	100/18986	0.05	16.0898305084746	8.44704454771547	1.46443815421418e-05	0.000221130161286342	0.000110502203104694	NFE2L2/PDGFRA/PTGS2/PIK3CA/MTOR	5	0.0847457627118644
BP	GO:0051170	import into nucleus	6/59	172/18986	0.0348837209302326	11.2254631454474	7.5213717900003	1.53360681983719e-05	0.000230362197178686	0.000115115595955815	PIK3R1/CDK1/PTGS2/MAPK14/SYK/AKT1	6	0.101694915254237
BP	GO:0050870	positive regulation of T cell activation	7/59	260/18986	0.0269230769230769	8.66375488917862	6.94698220090683	1.54835405101372e-05	0.000231366029810331	0.000115617226835564	PTPN11/PIK3CA/MTOR/SYK/AKT1/ABL1/SRC	7	0.11864406779661
BP	GO:0043269	regulation of monoatomic ion transport	9/59	480/18986	0.01875	6.03368644067797	6.23649982037878	1.6008640819661e-05	0.000237387084711445	0.000118626042221566	PDGFRB/GRIN1/GCK/ITGB1/PTGS2/MYLK/PIK3CG/AKT1/ABL1	9	0.152542372881356
BP	GO:0042149	cellular response to glucose starvation	4/59	49/18986	0.0816326530612245	26.2691110342442	9.88832722460732	1.605196738725e-05	0.000237387084711445	0.000118626042221566	NFE2L2/SLC2A1/CHKA/EIF2AK3	4	0.0677966101694915
BP	GO:0009895	negative regulation of catabolic process	8/59	367/18986	0.0217983651226158	7.01464000369464	6.4961330326992	1.69463843150308e-05	0.000249329110768325	0.000124593659579336	NPC1/FBP1/MAPK14/NQO1/PIK3CA/MTOR/PIK3CG/AKT1	8	0.135593220338983
BP	GO:0034762	regulation of transmembrane transport	9/59	487/18986	0.0184804928131417	5.94695994153064	6.17474693950176	1.79526221327977e-05	0.00026278608621937	0.000131318320863966	NFE2L2/PIK3R1/GRIN1/ITGB1/PTPN11/MAPK14/PIK3CG/AKT1/ABL1	9	0.152542372881356
BP	GO:0010001	glial cell differentiation	7/59	267/18986	0.0262172284644195	8.43661524788929	6.83250623653388	1.83765026241421e-05	0.000262996970330635	0.000131423702955486	CDK1/PTPN11/CDK5/MTOR/AKT1/ABL1/NR3C1	7	0.11864406779661
BP	GO:0010906	regulation of glucose metabolic process	5/59	105/18986	0.0476190476190476	15.3236481033091	8.21724454650734	1.85612176066934e-05	0.000262996970330635	0.000131423702955486	GCK/FBP1/AKT1/SRC/NR3C1	5	0.0847457627118644
BP	GO:0043255	regulation of carbohydrate biosynthetic process	5/59	105/18986	0.0476190476190476	15.3236481033091	8.21724454650734	1.85612176066934e-05	0.000262996970330635	0.000131423702955486	NFKB1/GCK/FBP1/AKT1/NR3C1	5	0.0847457627118644
BP	GO:1905477	positive regulation of protein localization to membrane	5/59	105/18986	0.0476190476190476	15.3236481033091	8.21724454650734	1.85612176066934e-05	0.000262996970330635	0.000131423702955486	PIK3R1/ITGB1/CDK5/PIK3CA/AKT1	5	0.0847457627118644
BP	GO:0031929	TOR signaling	6/59	178/18986	0.0337078651685393	10.8470767472862	7.36947298876501	1.86264435550497e-05	0.000262996970330635	0.000131423702955486	NPC1/PIK3CA/MTOR/SYK/AKT1/SRC	6	0.101694915254237
BP	GO:0071453	cellular response to oxygen levels	6/59	178/18986	0.0337078651685393	10.8470767472862	7.36947298876501	1.86264435550497e-05	0.000262996970330635	0.000131423702955486	NFE2L2/PTGS2/PIK3CB/MTOR/AKT1/SRC	6	0.101694915254237
BP	GO:0072524	pyridine-containing compound metabolic process	6/59	178/18986	0.0337078651685393	10.8470767472862	7.36947298876501	1.86264435550497e-05	0.000262996970330635	0.000131423702955486	GCK/FBP1/NQO1/MTOR/ALPL/SRC	6	0.101694915254237
BP	GO:0002679	respiratory burst involved in defense response	3/59	17/18986	0.176470588235294	56.7876370887338	12.8478549535397	1.87920456318509e-05	0.000262996970330635	0.000131423702955486	MPO/PIK3CD/PIK3CG	3	0.0508474576271186
BP	GO:0038083	peptidyl-tyrosine autophosphorylation	3/59	17/18986	0.176470588235294	56.7876370887338	12.8478549535397	1.87920456318509e-05	0.000262996970330635	0.000131423702955486	KDR/ABL1/SRC	3	0.0508474576271186
BP	GO:0032386	regulation of intracellular transport	7/59	272/18986	0.0257352941176471	8.28153040877368	6.75327169556748	2.07054447697309e-05	0.000288368548759019	0.000144102277855766	PIK3R1/CDK1/PTPN11/CDK5/PTGS2/MAPK14/SRC	7	0.11864406779661
BP	GO:0043534	blood vessel endothelial cell migration	6/59	182/18986	0.032967032967033	10.6086794561371	7.27218123783742	2.11203562577054e-05	0.000292726097117665	0.000146279812982429	NFE2L2/ITGB1/PTGS2/KDR/AKT1/ABL1	6	0.101694915254237
BP	GO:0002262	myeloid cell homeostasis	6/59	183/18986	0.0327868852459016	10.5507085301473	7.24833035359387	2.1784096623541e-05	0.000298617183940285	0.000149223681285123	STAT1/MAPK14/PRKDC/PIK3CD/PIK3CB/CASP3	6	0.101694915254237
BP	GO:0031648	protein destabilization	4/59	53/18986	0.0754716981132075	24.2865366165654	9.47814905049927	2.19802914306192e-05	0.000298617183940285	0.000149223681285123	PRKDC/MTOR/PLK1/SRC	4	0.0677966101694915
BP	GO:0048009	insulin-like growth factor receptor signaling pathway	4/59	53/18986	0.0754716981132075	24.2865366165654	9.47814905049927	2.19802914306192e-05	0.000298617183940285	0.000149223681285123	PIK3R1/PIK3CA/EIF2AK3/AKT1	4	0.0677966101694915
BP	GO:1902743	regulation of lamellipodium organization	4/59	53/18986	0.0754716981132075	24.2865366165654	9.47814905049927	2.19802914306192e-05	0.000298617183940285	0.000149223681285123	PIK3R1/PIK3CA/MTOR/SRC	4	0.0677966101694915
BP	GO:0002009	morphogenesis of an epithelium	9/59	500/18986	0.018	5.79233898305085	6.06319412614757	2.21004457942782e-05	0.000298617183940285	0.000149223681285123	STAT1/ITGB1/PIK3CD/KDR/MTOR/ABL1/SRC/CASP3/NR3C1	9	0.152542372881356
BP	GO:0050878	regulation of body fluid levels	8/59	381/18986	0.020997375328084	6.75688420303394	6.33761072594814	2.21699059530431e-05	0.000298617183940285	0.000149223681285123	NFE2L2/PDGFRA/MAPK14/PIK3CA/PIK3CB/PIK3CG/SYK/SRC	8	0.135593220338983
BP	GO:0090520	sphingolipid mediated signaling pathway	3/59	18/18986	0.166666666666667	53.6327683615819	12.4730341402523	2.25006360402145e-05	0.000300252673485467	0.000150040961012349	PIK3CB/PIK3CG/AKT1	3	0.0508474576271186
BP	GO:1902036	regulation of hematopoietic stem cell differentiation	3/59	18/18986	0.166666666666667	53.6327683615819	12.4730341402523	2.25006360402145e-05	0.000300252673485467	0.000150040961012349	NFE2L2/PRKDC/ABL1	3	0.0508474576271186
BP	GO:0072676	lymphocyte migration	5/59	110/18986	0.0454545454545455	14.6271186440678	8.00268662568403	2.32496594018324e-05	0.000308811448258597	0.000154317914743156	ADAM10/PIK3CD/PIK3CG/AKT1/ABL1	5	0.0847457627118644
BP	GO:0046486	glycerolipid metabolic process	8/59	385/18986	0.0207792207792208	6.68668280871671	6.29378117016975	2.38895916638096e-05	0.000315849025269445	0.000157834702139746	PIK3R1/PTPN11/CHKA/PIK3CA/PIK3CD/PIK3CB/PIK3CG/LIPE	8	0.135593220338983
BP	GO:0006110	regulation of glycolytic process	4/59	55/18986	0.0727272727272727	23.4033898305085	9.28963645394911	2.54823484659903e-05	0.000332312989767846	0.000166062002921908	GCK/FBP1/MTOR/SRC	4	0.0677966101694915
BP	GO:0030811	regulation of nucleotide catabolic process	4/59	55/18986	0.0727272727272727	23.4033898305085	9.28963645394911	2.54823484659903e-05	0.000332312989767846	0.000166062002921908	GCK/FBP1/MTOR/SRC	4	0.0677966101694915
BP	GO:0033121	regulation of purine nucleotide catabolic process	4/59	55/18986	0.0727272727272727	23.4033898305085	9.28963645394911	2.54823484659903e-05	0.000332312989767846	0.000166062002921908	GCK/FBP1/MTOR/SRC	4	0.0677966101694915
BP	GO:0007611	learning or memory	7/59	282/18986	0.024822695035461	7.98785911768241	6.6007284017329	2.60983938360723e-05	0.000337673868753724	0.000168740918068856	GRIN1/ITGB1/CDK5/PTGS2/ABL1/SRC/CASP3	7	0.11864406779661
BP	GO:0045766	positive regulation of angiogenesis	6/59	189/18986	0.0317460317460317	10.2157654022061	7.10899907355714	2.61288249785035e-05	0.000337673868753724	0.000168740918068856	NFE2L2/FLT1/ITGB1/PIK3CD/KDR/ABL1	6	0.101694915254237
BP	GO:0038202	TORC1 signaling	5/59	113/18986	0.0442477876106195	14.238788060597	7.88056575107216	2.6475145638128e-05	0.000340615214510265	0.000170210754586407	NPC1/MTOR/SYK/AKT1/SRC	5	0.0847457627118644
BP	GO:2000811	negative regulation of anoikis	3/59	19/18986	0.157894736842105	50.8099910793934	12.1278651064624	2.66604825990686e-05	0.000341468413288963	0.000170637111371858	ITGB1/PIK3CA/SRC	3	0.0508474576271186
BP	GO:1903037	regulation of leukocyte cell-cell adhesion	8/59	392/18986	0.0204081632653061	6.56727775856105	6.21856137539664	2.71689187685789e-05	0.000346433901986901	0.000173118443802594	PTPN11/PIK3CA/MTOR/SYK/AKT1/ABL1/SRC/CASP3	8	0.135593220338983
BP	GO:1903039	positive regulation of leukocyte cell-cell adhesion	7/59	284/18986	0.0246478873239437	7.93160658868465	6.57112101097935	2.73049661629797e-05	0.000346628088148623	0.000173215481667342	PTPN11/PIK3CA/MTOR/SYK/AKT1/ABL1/SRC	7	0.11864406779661
BP	GO:0007173	epidermal growth factor receptor signaling pathway	5/59	114/18986	0.043859649122807	14.1138864109426	7.84088880216741	2.76241341033765e-05	0.000348141247178308	0.000173971630921046	PTPN11/PIK3CA/AKT1/ABL1/SRC	5	0.0847457627118644
BP	GO:0050863	regulation of T cell activation	8/59	393/18986	0.0203562340966921	6.55056712813214	6.20796579536046	2.76668540803953e-05	0.000348141247178308	0.000173971630921046	PTPN11/PIK3CA/MTOR/SYK/AKT1/ABL1/SRC/CASP3	8	0.135593220338983
BP	GO:1904018	positive regulation of vasculature development	6/59	192/18986	0.03125	10.0561440677966	7.04165496775238	2.85487631914779e-05	0.000357669875966594	0.000178733235885051	NFE2L2/FLT1/ITGB1/PIK3CD/KDR/ABL1	6	0.101694915254237
BP	GO:0006661	phosphatidylinositol biosynthetic process	5/59	116/18986	0.0431034482758621	13.8705435417884	7.76301362151612	3.00381270617815e-05	0.000374692984957614	0.000187239949922867	PIK3R1/PIK3CA/PIK3CD/PIK3CB/PIK3CG	5	0.0847457627118644
BP	GO:1905475	regulation of protein localization to membrane	6/59	194/18986	0.0309278350515464	9.95247247946881	6.99757840424908	3.02599410351459e-05	0.000375825847748197	0.00018780605919284	PIK3R1/ADAM10/ITGB1/CDK5/PIK3CA/AKT1	6	0.101694915254237
BP	GO:0048266	behavioral response to pain	3/59	20/18986	0.15	48.2694915254237	11.8086016080946	3.12959960053728e-05	0.000387018157497476	0.000193399031575852	SCN9A/MTOR/AKT1	3	0.0508474576271186
BP	GO:0046474	glycerophospholipid biosynthetic process	6/59	197/18986	0.0304568527918782	9.80091198485761	6.93265156543574	3.29805645730425e-05	0.00040609974145948	0.000202934397779462	PIK3R1/CHKA/PIK3CA/PIK3CD/PIK3CB/PIK3CG	6	0.101694915254237
BP	GO:0015908	fatty acid transport	5/59	120/18986	0.0416666666666667	13.4081920903955	7.61289134922602	3.53555937356654e-05	0.000433483753964205	0.000216618617489772	SLC2A1/MIF/PTGS2/SYK/AKT1	5	0.0847457627118644
BP	GO:0001935	endothelial cell proliferation	6/59	202/18986	0.0297029702970297	9.55831515354925	6.82747840950892	3.79495083704381e-05	0.000463306976658668	0.00023152174871461	STAT1/FLT1/PIK3CD/PIK3CB/KDR/AKT1	6	0.101694915254237
BP	GO:0031330	negative regulation of cellular catabolic process	5/59	122/18986	0.040983606557377	13.1883856626841	7.54049097680287	3.82739989929076e-05	0.00046332532958081	0.000231530919957096	NPC1/PIK3CA/MTOR/PIK3CG/AKT1	5	0.0847457627118644
BP	GO:0071887	leukocyte apoptotic process	5/59	122/18986	0.040983606557377	13.1883856626841	7.54049097680287	3.82739989929076e-05	0.00046332532958081	0.000231530919957096	MIF/PIK3CD/PIK3CB/AKT1/CASP3	5	0.0847457627118644
BP	GO:0042306	regulation of protein import into nucleus	4/59	61/18986	0.0655737704918033	21.1014170602945	8.77938436926003	3.84534622585376e-05	0.000463541946301446	0.000231639166723256	PIK3R1/CDK1/PTGS2/MAPK14	4	0.0677966101694915
BP	GO:0051701	biological process involved in interaction with host	6/59	204/18986	0.0294117647058824	9.46460618145563	6.78642944515578	4.00979665273728e-05	0.000481343372246999	0.000240534817926808	NPC1/ANPEP/CDK1/ITGB1/AKT1/SRC	6	0.101694915254237
BP	GO:0048010	vascular endothelial growth factor receptor signaling pathway	4/59	62/18986	0.0645161290322581	20.7610716238382	8.70142302814293	4.10104410095286e-05	0.000490245646901407	0.000244983423925342	FLT1/MAPK14/KDR/SRC	4	0.0677966101694915
BP	GO:0002433	immune response-regulating cell surface receptor signaling pathway involved in phagocytosis	3/59	22/18986	0.136363636363636	43.8813559322034	11.2358334276286	4.20905257861153e-05	0.000496945343540596	0.000248331367211129	SYK/ABL1/SRC	3	0.0508474576271186
BP	GO:0038096	Fc-gamma receptor signaling pathway involved in phagocytosis	3/59	22/18986	0.136363636363636	43.8813559322034	11.2358334276286	4.20905257861153e-05	0.000496945343540596	0.000248331367211129	SYK/ABL1/SRC	3	0.0508474576271186
BP	GO:0071498	cellular response to fluid shear stress	3/59	22/18986	0.136363636363636	43.8813559322034	11.2358334276286	4.20905257861153e-05	0.000496945343540596	0.000248331367211129	NFE2L2/PTGS2/SRC	3	0.0508474576271186
BP	GO:0001952	regulation of cell-matrix adhesion	5/59	125/18986	0.04	12.8718644067797	7.43501745054377	4.29978943079653e-05	0.000505577699875216	0.000252645090800038	PIK3R1/PIK3CB/KDR/ABL1/SRC	5	0.0847457627118644
BP	GO:0016051	carbohydrate biosynthetic process	6/59	207/18986	0.0289855072463768	9.32743797592729	6.7259055436277	4.35027624513356e-05	0.000509426226419926	0.000254568259758192	NFKB1/GCK/FBP1/AKT1/NR3C1/AKR1A1	6	0.101694915254237
BP	GO:0051402	neuron apoptotic process	7/59	307/18986	0.0228013029315961	7.33738199083531	6.2501821976583	4.4813654206888e-05	0.000522643796420982	0.000261173286391876	CDK5/NQO1/PIK3CA/KDR/ABL1/CASP3/NR3C1	7	0.11864406779661
BP	GO:0006805	xenobiotic metabolic process	5/59	127/18986	0.0393700787401575	12.6691578806886	7.36669113539104	4.63896290522742e-05	0.000535714823504291	0.00026770508323562	NR1I2/CYP3A4/GRIN1/ABCC1/NQO1	5	0.0847457627118644
BP	GO:0046824	positive regulation of nucleocytoplasmic transport	4/59	64/18986	0.0625	20.1122881355932	8.55085550395384	4.64945943020454e-05	0.000535714823504291	0.00026770508323562	PIK3R1/CDK1/PTGS2/MAPK14	4	0.0677966101694915
BP	GO:0071715	icosanoid transport	4/59	64/18986	0.0625	20.1122881355932	8.55085550395384	4.64945943020454e-05	0.000535714823504291	0.00026770508323562	MIF/ABCC1/PTGS2/SYK	4	0.0677966101694915
BP	GO:0007162	negative regulation of cell adhesion	7/59	314/18986	0.0222929936305732	7.17380978084854	6.15904056729513	5.16787878805169e-05	0.000590635558021734	0.000295149833987857	PIK3R1/ADAM10/PTPN11/AKT1/ABL1/SRC/CASP3	7	0.11864406779661
BP	GO:0006767	water-soluble vitamin metabolic process	4/59	66/18986	0.0606060606060606	19.5028248587571	8.40697692129495	5.24963636443159e-05	0.000590635558021734	0.000295149833987857	SLC2A1/DHFR/ALPL/AKR1A1	4	0.0677966101694915
BP	GO:0015909	long-chain fatty acid transport	4/59	66/18986	0.0606060606060606	19.5028248587571	8.40697692129495	5.24963636443159e-05	0.000590635558021734	0.000295149833987857	SLC2A1/MIF/SYK/AKT1	4	0.0677966101694915
BP	GO:0043470	regulation of carbohydrate catabolic process	4/59	66/18986	0.0606060606060606	19.5028248587571	8.40697692129495	5.24963636443159e-05	0.000590635558021734	0.000295149833987857	GCK/FBP1/MTOR/SRC	4	0.0677966101694915
BP	GO:0051341	regulation of oxidoreductase activity	4/59	66/18986	0.0606060606060606	19.5028248587571	8.40697692129495	5.24963636443159e-05	0.000590635558021734	0.000295149833987857	NFKB1/DHFR/AKT1/ABL1	4	0.0677966101694915
BP	GO:0090303	positive regulation of wound healing	4/59	66/18986	0.0606060606060606	19.5028248587571	8.40697692129495	5.24963636443159e-05	0.000590635558021734	0.000295149833987857	NFE2L2/ITGB1/MYLK/MTOR	4	0.0677966101694915
BP	GO:0000077	DNA damage checkpoint signaling	5/59	131/18986	0.0381679389312977	12.2823133652478	7.23454051287974	5.37919784564249e-05	0.00060284838356048	0.000301252774085735	CDK1/PTPN11/MAPK14/PRKDC/PLK1	5	0.0847457627118644
BP	GO:0001666	response to hypoxia	7/59	317/18986	0.0220820189274448	7.10591883655029	6.12083321746427	5.48739273521426e-05	0.000610702473329746	0.000305177585689169	NFE2L2/SLC2A1/PTGS2/PIK3CB/MTOR/SRC/CASP3	7	0.11864406779661
BP	GO:0046628	positive regulation of insulin receptor signaling pathway	3/59	24/18986	0.125	40.2245762711864	10.7352515659954	5.50749683358661e-05	0.000610702473329746	0.000305177585689169	CTSD/PTPN11/SRC	3	0.0508474576271186
BP	GO:0050920	regulation of chemotaxis	6/59	216/18986	0.0277777777777778	8.93879472693032	6.55148464249253	5.51313839638913e-05	0.000610702473329746	0.000305177585689169	ADAM10/PDGFRA/PDGFRB/NTRK3/MIF/KDR	6	0.101694915254237
BP	GO:0150116	regulation of cell-substrate junction organization	4/59	68/18986	0.0588235294117647	18.9292123629113	8.26929475732293	5.90450690439698e-05	0.000651539627258266	0.000325584550760675	PIK3R1/KDR/ABL1/SRC	4	0.0677966101694915
BP	GO:0050727	regulation of inflammatory response	8/59	438/18986	0.0182648401826484	5.87756365606377	5.7660960587504	5.9541644340084e-05	0.000654501829929889	0.00032706480980518	NFKB1/ABCC1/PTGS2/MAPK14/PIK3CG/SYK/SRC/CASP3	8	0.135593220338983
BP	GO:0051384	response to glucocorticoid	5/59	134/18986	0.0373134328358209	12.0073362003542	7.13914710065179	5.99186513893348e-05	0.000656132102427487	0.000327879482492061	PTGS2/PIK3CA/ALPL/CASP3/NR3C1	5	0.0847457627118644
BP	GO:0002244	hematopoietic progenitor cell differentiation	5/59	135/18986	0.037037037037037	11.9183929692404	7.10802299624971	6.2076185098282e-05	0.000670076144949913	0.000334847538816673	NFE2L2/PDGFRA/PRKDC/KDR/ABL1	5	0.0847457627118644
BP	GO:0009110	vitamin biosynthetic process	3/59	25/18986	0.12	38.615593220339	10.5074592889714	6.24470315063274e-05	0.000670076144949913	0.000334847538816673	NFKB1/CYP3A4/AKR1A1	3	0.0508474576271186
BP	GO:0030220	platelet formation	3/59	25/18986	0.12	38.615593220339	10.5074592889714	6.24470315063274e-05	0.000670076144949913	0.000334847538816673	PTPN11/PRKDC/CASP3	3	0.0508474576271186
BP	GO:0035994	response to muscle stretch	3/59	25/18986	0.12	38.615593220339	10.5074592889714	6.24470315063274e-05	0.000670076144949913	0.000334847538816673	NFKB1/MAPK14/PIK3CA	3	0.0508474576271186
BP	GO:2000209	regulation of anoikis	3/59	25/18986	0.12	38.615593220339	10.5074592889714	6.24470315063274e-05	0.000670076144949913	0.000334847538816673	ITGB1/PIK3CA/SRC	3	0.0508474576271186
BP	GO:0071356	cellular response to tumor necrosis factor	6/59	221/18986	0.0271493212669683	8.73655955211289	6.45892350109391	6.2593379869842e-05	0.000670076144949913	0.000334847538816673	NFKB1/NFE2L2/STAT1/MAPK14/SYK/AKT1	6	0.101694915254237
BP	GO:0009314	response to radiation	8/59	442/18986	0.0180995475113122	5.82437303474193	5.72981661228233	6.34571524156041e-05	0.000676797659034826	0.000338206384621611	PIK3R1/GRIN1/ITGB1/CDK5/MAPK14/PRKDC/AKT1/CASP3	8	0.135593220338983
BP	GO:0045862	positive regulation of proteolysis	7/59	325/18986	0.0215384615384615	6.93100391134289	6.02133583071857	6.41947950375745e-05	0.000680654143149651	0.000340133530102117	CTSD/NFE2L2/PLK1/EIF2AK3/SYK/AKT1/SRC	7	0.11864406779661
BP	GO:0038127	ERBB signaling pathway	5/59	136/18986	0.0367647058823529	11.8307577268195	7.07722549953005	6.42932285791409e-05	0.000680654143149651	0.000340133530102117	PTPN11/PIK3CA/AKT1/ABL1/SRC	5	0.0847457627118644
BP	GO:0009416	response to light stimulus	7/59	326/18986	0.0214723926380368	6.90974316314859	6.00913557874378	6.54459272557472e-05	0.000690310166532127	0.000344958796139039	PIK3R1/GRIN1/ITGB1/CDK5/MAPK14/AKT1/CASP3	7	0.11864406779661
BP	GO:0006816	calcium ion transport	8/59	445/18986	0.0179775280898876	5.78510759855266	5.70289731506815	6.65327158935641e-05	0.00069858020540517	0.000349091464020782	PDGFRB/GRIN1/GCK/CDK5/PTGS2/MYLK/PIK3CG/ABL1	8	0.135593220338983
BP	GO:1904951	positive regulation of establishment of protein localization	7/59	327/18986	0.0214067278287462	6.88861245011144	5.9969866537522	6.67169662882596e-05	0.00069858020540517	0.000349091464020782	PIK3R1/GCK/CDK1/CDK5/PTGS2/MAPK14/SRC	7	0.11864406779661
BP	GO:1901654	response to ketone	6/59	224/18986	0.0267857142857143	8.61955205811138	6.40478122141426	6.7444576870822e-05	0.00070254232726099	0.000351071398334086	FBP1/NQO1/PIK3CA/AKT1/SRC/NR3C1	6	0.101694915254237
BP	GO:0051223	regulation of protein transport	8/59	446/18986	0.0179372197309417	5.77213650528236	5.69397869680926	6.75851106044034e-05	0.00070254232726099	0.000351071398334086	PIK3R1/GCK/CDK1/PTPN11/CDK5/PTGS2/MAPK14/SRC	8	0.135593220338983
BP	GO:0050890	cognition	7/59	329/18986	0.0212765957446809	6.84673638658493	5.97284124841359	6.9319736803325e-05	0.00071797229201711	0.000358781993259087	GRIN1/ITGB1/CDK5/PTGS2/ABL1/SRC/CASP3	7	0.11864406779661
BP	GO:0048011	neurotrophin TRK receptor signaling pathway	3/59	26/18986	0.115384615384615	37.1303780964798	10.2927264190212	7.04364774765211e-05	0.00072172233528621	0.000360655948582788	PTPN11/SRC/CASP3	3	0.0508474576271186
BP	GO:0051882	mitochondrial depolarization	3/59	26/18986	0.115384615384615	37.1303780964798	10.2927264190212	7.04364774765211e-05	0.00072172233528621	0.000360655948582788	KDR/ABL1/SRC	3	0.0508474576271186
BP	GO:1900078	positive regulation of cellular response to insulin stimulus	3/59	26/18986	0.115384615384615	37.1303780964798	10.2927264190212	7.04364774765211e-05	0.00072172233528621	0.000360655948582788	CTSD/PTPN11/SRC	3	0.0508474576271186
BP	GO:0048732	gland development	8/59	450/18986	0.0177777777777778	5.7208286252354	5.65857266155807	7.19345245898983e-05	0.000734448936115367	0.00036701563023578	NFKB1/NPC1/PDGFRA/PIK3CA/AKT1/ABL1/SRC/NR3C1	8	0.135593220338983
BP	GO:0031570	DNA integrity checkpoint signaling	5/59	140/18986	0.0357142857142857	11.4927360774818	6.95718559686576	7.37792598993808e-05	0.000746579304242353	0.000373077365074236	CDK1/PTPN11/MAPK14/PRKDC/PLK1	5	0.0847457627118644
BP	GO:0061041	regulation of wound healing	5/59	140/18986	0.0357142857142857	11.4927360774818	6.95718559686576	7.37792598993808e-05	0.000746579304242353	0.000373077365074236	NFE2L2/PDGFRA/ITGB1/MYLK/MTOR	5	0.0847457627118644
BP	GO:0030032	lamellipodium assembly	4/59	72/18986	0.0555555555555556	17.8775894538606	8.01079079032233	7.39032842122092e-05	0.000746579304242353	0.000373077365074236	PIK3R1/ITGB1/PIK3CA/MTOR	4	0.0677966101694915
BP	GO:0036344	platelet morphogenesis	3/59	27/18986	0.111111111111111	35.7551789077213	10.0898361268573	7.90661466311757e-05	0.000787907013524027	0.00039372946833473	PTPN11/PRKDC/CASP3	3	0.0508474576271186
BP	GO:0044346	fibroblast apoptotic process	3/59	27/18986	0.111111111111111	35.7551789077213	10.0898361268573	7.90661466311757e-05	0.000787907013524027	0.00039372946833473	PIK3CA/PIK3CG/CASP3	3	0.0508474576271186
BP	GO:0002429	immune response-activating cell surface receptor signaling pathway	7/59	336/18986	0.0208333333333333	6.70409604519774	5.88989382037864	7.90927918769326e-05	0.000787907013524027	0.00039372946833473	NFKB1/PIK3R1/PIK3CA/PIK3CD/SYK/ABL1/SRC	7	0.11864406779661
BP	GO:0022409	positive regulation of cell-cell adhesion	7/59	336/18986	0.0208333333333333	6.70409604519774	5.88989382037864	7.90927918769326e-05	0.000787907013524027	0.00039372946833473	PTPN11/PIK3CA/MTOR/SYK/AKT1/ABL1/SRC	7	0.11864406779661
BP	GO:0048545	response to steroid hormone	7/59	340/18986	0.0205882352941176	6.62522432701894	5.84355155980199	8.51650459765771e-05	0.0008454619962173	0.000422490594136216	NPC1/PTGS2/PIK3CA/ALPL/SRC/CASP3/NR3C1	7	0.11864406779661
BP	GO:0032008	positive regulation of TOR signaling	4/59	75/18986	0.0533333333333333	17.1624858757062	7.83018383155349	8.67085776649078e-05	0.000854869104194572	0.000427191473248705	PIK3CA/SYK/AKT1/SRC	4	0.0677966101694915
BP	GO:1903578	regulation of ATP metabolic process	4/59	75/18986	0.0533333333333333	17.1624858757062	7.83018383155349	8.67085776649078e-05	0.000854869104194572	0.000427191473248705	GCK/FBP1/MTOR/SRC	4	0.0677966101694915
BP	GO:0050921	positive regulation of chemotaxis	5/59	145/18986	0.0344827586206897	11.0964348334307	6.81381735891885	8.71145994493155e-05	0.00085593077335646	0.000427722005947973	ADAM10/PDGFRA/PDGFRB/NTRK3/KDR	5	0.0847457627118644
BP	GO:0019722	calcium-mediated signaling	6/59	235/18986	0.025531914893617	8.21608366390191	6.21460728118506	8.78659356429162e-05	0.000859325411664056	0.000429418359849001	PDGFRA/PDGFRB/GRIN1/MTOR/EIF2AK3/SYK	6	0.101694915254237
BP	GO:0010592	positive regulation of lamellipodium assembly	3/59	28/18986	0.107142857142857	34.4782082324455	9.89772488354394	8.83586603140106e-05	0.000859325411664056	0.000429418359849001	PIK3R1/PIK3CA/MTOR	3	0.0508474576271186
BP	GO:0010818	T cell chemotaxis	3/59	28/18986	0.107142857142857	34.4782082324455	9.89772488354394	8.83586603140106e-05	0.000859325411664056	0.000429418359849001	ADAM10/PIK3CD/PIK3CG	3	0.0508474576271186
BP	GO:0072678	T cell migration	4/59	76/18986	0.0526315789473684	16.9366636931311	7.77228746791825	9.13143981430107e-05	0.00088497617754272	0.000442236449088508	ADAM10/PIK3CD/PIK3CG/ABL1	4	0.0677966101694915
BP	GO:0019216	regulation of lipid metabolic process	7/59	344/18986	0.0203488372093023	6.5481868348443	5.79794995535893	9.16130793761546e-05	0.00088497617754272	0.000442236449088508	NFKB1/PTGS2/EPHX2/MTOR/PIK3CG/AKT1/NR3C1	7	0.11864406779661
BP	GO:0042180	cellular ketone metabolic process	6/59	237/18986	0.0253164556962025	8.14674962454409	6.18136091118004	9.20583573552559e-05	0.000886293380041037	0.000442894675796038	HSD17B10/PTGS2/NQO1/CYP17A1/AKT1/AKR1A1	6	0.101694915254237
BP	GO:0046488	phosphatidylinositol metabolic process	5/59	148/18986	0.0337837837837838	10.8715071003207	6.73112009412676	9.59617483502497e-05	0.000918993798466429	0.000459235586766442	PIK3R1/PIK3CA/PIK3CD/PIK3CB/PIK3CG	5	0.0847457627118644
BP	GO:0070527	platelet aggregation	4/59	77/18986	0.051948051948052	16.7167070217918	7.71548186200649	9.60955522969427e-05	0.000918993798466429	0.000459235586766442	PDGFRA/PIK3CB/PIK3CG/SYK	4	0.0677966101694915
BP	GO:0030595	leukocyte chemotaxis	6/59	240/18986	0.025	8.04491525423729	6.13221683654105	9.86444992394117e-05	0.000937122742774411	0.000468294904022582	ADAM10/FLT1/MIF/PIK3CD/PIK3CG/SYK	6	0.101694915254237
BP	GO:0045017	glycerolipid biosynthetic process	6/59	240/18986	0.025	8.04491525423729	6.13221683654105	9.86444992394117e-05	0.000937122742774411	0.000468294904022582	PIK3R1/CHKA/PIK3CA/PIK3CD/PIK3CB/PIK3CG	6	0.101694915254237
BP	GO:0032890	regulation of organic acid transport	4/59	78/18986	0.0512820512820513	16.5023902651021	7.65973219644932	0.000101056066446649	0.000956864206717615	0.000478160022582375	ITGB1/MIF/SYK/AKT1	4	0.0677966101694915
BP	GO:0008654	phospholipid biosynthetic process	6/59	243/18986	0.0246913580246914	7.94559531282695	6.08391972569306	0.000105600692567968	0.000993338973696718	0.000496387034607668	PIK3R1/CHKA/PIK3CA/PIK3CD/PIK3CB/PIK3CG	6	0.101694915254237
BP	GO:0097529	myeloid leukocyte migration	6/59	243/18986	0.0246913580246914	7.94559531282695	6.08391972569306	0.000105600692567968	0.000993338973696718	0.000496387034607668	PIK3R1/FLT1/MIF/PIK3CD/PIK3CG/SYK	6	0.101694915254237
BP	GO:0050853	B cell receptor signaling pathway	4/59	79/18986	0.0506329113924051	16.2934992490882	7.60500519644522	0.000106199994741287	0.00099571171540115	0.00049757273077961	NFKB1/PIK3CD/SYK/ABL1	4	0.0677966101694915
BP	GO:2001234	negative regulation of apoptotic signaling pathway	6/59	244/18986	0.0245901639344262	7.91303139761045	6.06800445912524	0.000108004238949419	0.0010093295164361	0.000504377759126036	NFE2L2/MIF/PTGS2/PIK3CB/AKT1/SRC	6	0.101694915254237
BP	GO:0032006	regulation of TOR signaling	5/59	152/18986	0.0328947368421053	10.585414808207	6.62448068429699	0.00010881472838446	0.00101360212900979	0.000506512850511397	NPC1/PIK3CA/SYK/AKT1/SRC	5	0.0847457627118644
BP	GO:0042063	gliogenesis	7/59	355/18986	0.0197183098591549	6.34528527094772	5.67619617901242	0.000111427724591714	0.0010322052902849	0.000515809141409271	CDK1/PTPN11/CDK5/MTOR/AKT1/ABL1/NR3C1	7	0.11864406779661
BP	GO:1904019	epithelial cell apoptotic process	4/59	80/18986	0.05	16.0898305084746	7.55126904286986	0.000111531418608686	0.0010322052902849	0.000515809141409271	NPC1/PIK3CG/ABL1/CASP3	4	0.0677966101694915
BP	GO:0062013	positive regulation of small molecule metabolic process	5/59	153/18986	0.0326797385620915	10.5162290905063	6.59843991291666	0.000112225232027399	0.00103528678677366	0.000517349013441588	GCK/PTGS2/MTOR/AKT1/SRC	5	0.0847457627118644
BP	GO:0046942	carboxylic acid transport	7/59	357/18986	0.0196078431372549	6.30973745430375	5.65461185887549	0.000115379788585501	0.00105847971666995	0.000528938883566428	SLC2A1/ITGB1/MIF/ABCC1/PTGS2/SYK/AKT1	7	0.11864406779661
BP	GO:0002573	myeloid leukocyte differentiation	6/59	247/18986	0.0242914979757085	7.81692170452206	6.02079710955073	0.000115477222487869	0.00105847971666995	0.000528938883566428	PIK3R1/MAPK14/PIK3CD/MTOR/SRC/NR3C1	6	0.101694915254237
BP	GO:0050673	epithelial cell proliferation	8/59	482/18986	0.016597510373444	5.34102257542725	5.38980644174158	0.000115872791247773	0.0010587230512416	0.00052906048166097	STAT1/GPBAR1/FLT1/PRKDC/PIK3CD/PIK3CB/KDR/AKT1	8	0.135593220338983
BP	GO:0002260	lymphocyte homeostasis	4/59	81/18986	0.0493827160493827	15.8911906256539	7.49849329129769	0.000117054446209315	0.00105916822561189	0.00052928294226244	MIF/AKT1/ABL1/CASP3	4	0.0677966101694915
BP	GO:0006809	nitric oxide biosynthetic process	4/59	81/18986	0.0493827160493827	15.8911906256539	7.49849329129769	0.000117054446209315	0.00105916822561189	0.00052928294226244	PTGS2/NQO1/PIK3CB/AKT1	4	0.0677966101694915
BP	GO:1903036	positive regulation of response to wounding	4/59	81/18986	0.0493827160493827	15.8911906256539	7.49849329129769	0.000117054446209315	0.00105916822561189	0.00052928294226244	NFE2L2/ITGB1/MYLK/MTOR	4	0.0677966101694915
BP	GO:0015849	organic acid transport	7/59	358/18986	0.0195530726256983	6.2921124893476	5.64388142894568	0.000117398220893894	0.00105916822561189	0.00052928294226244	SLC2A1/ITGB1/MIF/ABCC1/PTGS2/SYK/AKT1	7	0.11864406779661
BP	GO:0052548	regulation of endopeptidase activity	6/59	248/18986	0.0241935483870968	7.78540185893931	6.0052378336122	0.000118057575082717	0.00106177800285992	0.000530587088806008	CTSD/PTGS2/EIF2AK3/SYK/AKT1/SRC	6	0.101694915254237
BP	GO:0002431	Fc receptor mediated stimulatory signaling pathway	3/59	31/18986	0.0967741935483871	31.1416074357572	9.37725610512308	0.00012043622367981	0.00107307927247632	0.000536234510140247	SYK/ABL1/SRC	3	0.0508474576271186
BP	GO:0008209	androgen metabolic process	3/59	31/18986	0.0967741935483871	31.1416074357572	9.37725610512308	0.00012043622367981	0.00107307927247632	0.000536234510140247	CYP3A4/HSD17B10/CYP17A1	3	0.0508474576271186
BP	GO:0150117	positive regulation of cell-substrate junction organization	3/59	31/18986	0.0967741935483871	31.1416074357572	9.37725610512308	0.00012043622367981	0.00107307927247632	0.000536234510140247	PIK3R1/KDR/ABL1	3	0.0508474576271186
BP	GO:0032368	regulation of lipid transport	5/59	156/18986	0.032051282051282	10.3139939156888	6.52174035466158	0.000122951145877331	0.00108537488468327	0.000542378820032146	NFKB1/PTPN11/MIF/SYK/AKT1	5	0.0847457627118644
BP	GO:0043535	regulation of blood vessel endothelial cell migration	5/59	156/18986	0.032051282051282	10.3139939156888	6.52174035466158	0.000122951145877331	0.00108537488468327	0.000542378820032146	NFE2L2/PTGS2/KDR/AKT1/ABL1	5	0.0847457627118644
BP	GO:0071456	cellular response to hypoxia	5/59	156/18986	0.032051282051282	10.3139939156888	6.52174035466158	0.000122951145877331	0.00108537488468327	0.000542378820032146	NFE2L2/PTGS2/PIK3CB/MTOR/SRC	5	0.0847457627118644
BP	GO:0031589	cell-substrate adhesion	7/59	361/18986	0.0193905817174515	6.23982346589042	5.61193369527709	0.000123626801517223	0.00108799169801507	0.000543686482616914	PIK3R1/ITGB1/CDK5/PIK3CB/KDR/ABL1/SRC	7	0.11864406779661
BP	GO:0048863	stem cell differentiation	6/59	251/18986	0.0239043824701195	7.69234924707948	5.95907737490539	0.000126074852324838	0.00110614297039743	0.000552756957561337	NFE2L2/PDGFRA/ITGB1/MAPK14/PRKDC/ABL1	6	0.101694915254237
BP	GO:0006066	alcohol metabolic process	7/59	363/18986	0.0192837465564738	6.20544427324088	5.59083541960981	0.000127926703313864	0.00111556751309263	0.000557466549075294	NFKB1/NPC1/CYP3A4/DHFR/EPHX2/LIPE/AKR1A1	7	0.11864406779661
BP	GO:0031346	positive regulation of cell projection organization	7/59	363/18986	0.0192837465564738	6.20544427324088	5.59083541960981	0.000127926703313864	0.00111556751309263	0.000557466549075294	NFE2L2/PIK3R1/NTRK3/PIK3CA/MTOR/ABL1/SRC	7	0.11864406779661
BP	GO:0007612	learning	5/59	159/18986	0.0314465408805031	10.1193902569022	6.44709719725828	0.000134446811427854	0.00116500949523993	0.000582173481505305	GRIN1/ITGB1/CDK5/PTGS2/ABL1	5	0.0847457627118644
BP	GO:0046718	symbiont entry into host cell	5/59	159/18986	0.0314465408805031	10.1193902569022	6.44709719725828	0.000134446811427854	0.00116500949523993	0.000582173481505305	NPC1/ANPEP/CDK1/ITGB1/SRC	5	0.0847457627118644
BP	GO:2000736	regulation of stem cell differentiation	4/59	84/18986	0.0476190476190476	15.3236481033091	7.34564307327841	0.000134814622662829	0.00116500949523993	0.000582173481505305	NFE2L2/PDGFRA/PRKDC/ABL1	4	0.0677966101694915
BP	GO:0014855	striated muscle cell proliferation	4/59	85/18986	0.0470588235294118	15.143369890329	7.29642943829171	0.000141145662591777	0.00121599585708015	0.00060765216464316	CDK1/MAPK14/ABL1/SRC	4	0.0677966101694915
BP	GO:0002768	immune response-regulating cell surface receptor signaling pathway	7/59	369/18986	0.018970189701897	6.10454274034266	5.5284781020063	0.000141562431601523	0.00121599585708015	0.00060765216464316	NFKB1/PIK3R1/PIK3CA/PIK3CD/SYK/ABL1/SRC	7	0.11864406779661
BP	GO:0051222	positive regulation of protein transport	6/59	257/18986	0.0233463035019455	7.5127613269142	5.8690099422156	0.000143406047959625	0.00122815507939153	0.000613728318369235	PIK3R1/GCK/CDK1/PTGS2/MAPK14/SRC	6	0.101694915254237
BP	GO:0033032	regulation of myeloid cell apoptotic process	3/59	33/18986	0.0909090909090909	29.2542372881356	9.0696805833936	0.000145540474505028	0.00123537166081339	0.000617334557072092	MIF/PIK3CD/PIK3CB	3	0.0508474576271186
BP	GO:0045648	positive regulation of erythrocyte differentiation	3/59	33/18986	0.0909090909090909	29.2542372881356	9.0696805833936	0.000145540474505028	0.00123537166081339	0.000617334557072092	STAT1/MAPK14/PRKDC	3	0.0508474576271186
BP	GO:0090322	regulation of superoxide metabolic process	3/59	33/18986	0.0909090909090909	29.2542372881356	9.0696805833936	0.000145540474505028	0.00123537166081339	0.000617334557072092	NFE2L2/DHFR/SYK	3	0.0508474576271186
BP	GO:0051924	regulation of calcium ion transport	6/59	258/18986	0.0232558139534884	7.48364209696492	5.85428150130451	0.000146469760633464	0.00123959216300121	0.000619443608081908	PDGFRB/GRIN1/PTGS2/MYLK/PIK3CG/ABL1	6	0.101694915254237
BP	GO:0045785	positive regulation of cell adhesion	8/59	499/18986	0.0160320641282565	5.15906389049285	5.25657735290637	0.00014706383368897	0.00124095923192251	0.000620126753821601	PTPN11/PIK3CA/KDR/MTOR/SYK/AKT1/ABL1/SRC	8	0.135593220338983
BP	GO:1900542	regulation of purine nucleotide metabolic process	4/59	86/18986	0.0465116279069767	14.9672841939298	7.24804212748173	0.000147689229245614	0.00124258181438612	0.000620937583678118	GCK/FBP1/MTOR/SRC	4	0.0677966101694915
BP	GO:0006140	regulation of nucleotide metabolic process	4/59	87/18986	0.0459770114942529	14.7952464445743	7.20045752096084	0.00015444957996205	0.0012956603652372	0.000647461766415241	GCK/FBP1/MTOR/SRC	4	0.0677966101694915
BP	GO:0044409	symbiont entry into host	5/59	164/18986	0.0304878048780488	9.81087226126499	6.32700765529849	0.000155417395415285	0.00129997815582056	0.00064961943395924	NPC1/ANPEP/CDK1/ITGB1/SRC	5	0.0847457627118644
BP	GO:0003015	heart process	6/59	262/18986	0.0229007633587786	7.36938801914866	5.79614780336307	0.000159247998584211	0.00132067699144703	0.00065996296613559	PIK3CA/SCN9A/NOX4/MTOR/PIK3CG/SRC	6	0.101694915254237
BP	GO:0002862	negative regulation of inflammatory response to antigenic stimulus	3/59	34/18986	0.0882352941176471	28.3938185443669	8.92595976453793	0.000159273000711284	0.00132067699144703	0.00065996296613559	MAPK14/SYK/SRC	3	0.0508474576271186
BP	GO:2000191	regulation of fatty acid transport	3/59	34/18986	0.0882352941176471	28.3938185443669	8.92595976453793	0.000159273000711284	0.00132067699144703	0.00065996296613559	MIF/SYK/AKT1	3	0.0508474576271186
BP	GO:0055013	cardiac muscle cell development	4/59	88/18986	0.0454545454545455	14.6271186440678	7.1536529376216	0.000161430995112729	0.00133471332846807	0.00066697714346591	PDGFRA/PDGFRB/CDK1/MTOR	4	0.0677966101694915
BP	GO:0009791	post-embryonic development	4/59	89/18986	0.0449438202247191	14.4627689963816	7.10760658762973	0.000168637777592178	0.00138234795403417	0.000690780911520441	SCN9A/KDR/MTOR/ABL1	4	0.0677966101694915
BP	GO:0033627	cell adhesion mediated by integrin	4/59	89/18986	0.0449438202247191	14.4627689963816	7.10760658762973	0.000168637777592178	0.00138234795403417	0.000690780911520441	ITGB1/PTPN11/PIK3CG/SYK	4	0.0677966101694915
BP	GO:0046209	nitric oxide metabolic process	4/59	89/18986	0.0449438202247191	14.4627689963816	7.10760658762973	0.000168637777592178	0.00138234795403417	0.000690780911520441	PTGS2/NQO1/PIK3CB/AKT1	4	0.0677966101694915
BP	GO:0042593	glucose homeostasis	6/59	265/18986	0.0226415094339623	7.28596098496962	5.75334625400975	0.000169399134264045	0.00138463280969671	0.000691922689661508	PIK3R1/GCK/PTPN11/PIK3CA/NOX4/AKT1	6	0.101694915254237
BP	GO:0033500	carbohydrate homeostasis	6/59	266/18986	0.0225563909774436	7.25857015419906	5.7392274477648	0.000172894396054503	0.00140873327108502	0.000703966067479149	PIK3R1/GCK/PTPN11/PIK3CA/NOX4/AKT1	6	0.101694915254237
BP	GO:0038094	Fc-gamma receptor signaling pathway	3/59	35/18986	0.0857142857142857	27.5825665859564	8.78830826757202	0.000173820696397385	0.00140873327108502	0.000703966067479149	SYK/ABL1/SRC	3	0.0508474576271186
BP	GO:0090050	positive regulation of cell migration involved in sprouting angiogenesis	3/59	35/18986	0.0857142857142857	27.5825665859564	8.78830826757202	0.000173820696397385	0.00140873327108502	0.000703966067479149	PTGS2/KDR/ABL1	3	0.0508474576271186
BP	GO:0008306	associative learning	4/59	90/18986	0.0444444444444444	14.3020715630885	7.06229752782469	0.000176074252311017	0.00142297754895861	0.00071108415610854	GRIN1/ITGB1/CDK5/ABL1	4	0.0677966101694915
BP	GO:0071230	cellular response to amino acid stimulus	4/59	91/18986	0.043956043956044	14.1449059415161	7.01770561981991	0.000183744765693395	0.00147664911141275	0.000737904676026549	NFE2L2/PDGFRA/PTGS2/MTOR	4	0.0677966101694915
BP	GO:2001057	reactive nitrogen species metabolic process	4/59	91/18986	0.043956043956044	14.1449059415161	7.01770561981991	0.000183744765693395	0.00147664911141275	0.000737904676026549	PTGS2/NQO1/PIK3CB/AKT1	4	0.0677966101694915
BP	GO:0001782	B cell homeostasis	3/59	36/18986	0.0833333333333333	26.816384180791	8.65630348271872	0.000189204476976023	0.00151205471990031	0.000755597412817311	MIF/ABL1/CASP3	3	0.0508474576271186
BP	GO:2000352	negative regulation of endothelial cell apoptotic process	3/59	36/18986	0.0833333333333333	26.816384180791	8.65630348271872	0.000189204476976023	0.00151205471990031	0.000755597412817311	NFE2L2/KDR/ABL1	3	0.0508474576271186
BP	GO:0019362	pyridine nucleotide metabolic process	5/59	172/18986	0.0290697674418605	9.35455262120615	6.14521763067425	0.00019407317523046	0.00154237102419998	0.000770746944638831	GCK/FBP1/NQO1/MTOR/SRC	5	0.0847457627118644
BP	GO:0046496	nicotinamide nucleotide metabolic process	5/59	172/18986	0.0290697674418605	9.35455262120615	6.14521763067425	0.00019407317523046	0.00154237102419998	0.000770746944638831	GCK/FBP1/NQO1/MTOR/SRC	5	0.0847457627118644
BP	GO:0048265	response to pain	3/59	37/18986	0.0810810810810811	26.0916170407696	8.52956297804262	0.000205445050325551	0.00161485438187399	0.000806968013102812	SCN9A/MTOR/AKT1	3	0.0508474576271186
BP	GO:0051353	positive regulation of oxidoreductase activity	3/59	37/18986	0.0810810810810811	26.0916170407696	8.52956297804262	0.000205445050325551	0.00161485438187399	0.000806968013102812	DHFR/AKT1/ABL1	3	0.0508474576271186
BP	GO:0060218	hematopoietic stem cell differentiation	3/59	37/18986	0.0810810810810811	26.0916170407696	8.52956297804262	0.000205445050325551	0.00161485438187399	0.000806968013102812	NFE2L2/PRKDC/ABL1	3	0.0508474576271186
BP	GO:1904385	cellular response to angiotensin	3/59	37/18986	0.0810810810810811	26.0916170407696	8.52956297804262	0.000205445050325551	0.00161485438187399	0.000806968013102812	NFKB1/NFE2L2/SRC	3	0.0508474576271186
BP	GO:0003018	vascular process in circulatory system	6/59	276/18986	0.0217391304347826	6.99557848194547	5.60194905590396	0.00021108639939614	0.00165466360619543	0.000826861305658738	SLC2A1/ITGB1/ABCC1/PTGS2/ABL1/SRC	6	0.101694915254237
BP	GO:0009266	response to temperature stimulus	5/59	176/18986	0.0284090909090909	9.14194915254237	6.0587179792257	0.000215956205528687	0.00168606122486159	0.00084255118719579	PTGS2/SCN9A/MTOR/EIF2AK3/AKT1	5	0.0847457627118644
BP	GO:0055006	cardiac cell development	4/59	95/18986	0.0421052631578947	13.5493309545049	6.84613276329342	0.00021685485952385	0.00168606122486159	0.00084255118719579	PDGFRA/PDGFRB/CDK1/MTOR	4	0.0677966101694915
BP	GO:0090316	positive regulation of intracellular protein transport	4/59	95/18986	0.0421052631578947	13.5493309545049	6.84613276329342	0.00021685485952385	0.00168606122486159	0.00084255118719579	PIK3R1/CDK1/PTGS2/MAPK14	4	0.0677966101694915
BP	GO:0055002	striated muscle cell development	5/59	177/18986	0.0282485875706215	9.09029972230202	6.03752311832915	0.000221709533591092	0.00171914770776444	0.000859085020628927	PDGFRA/PDGFRB/CDK1/ITGB1/MTOR	5	0.0847457627118644
BP	GO:0006096	glycolytic process	4/59	96/18986	0.0416666666666667	13.4081920903955	6.80485007441244	0.000225761480908289	0.00173648710114178	0.00086774978692561	GCK/FBP1/MTOR/SRC	4	0.0677966101694915
BP	GO:0010507	negative regulation of autophagy	4/59	96/18986	0.0416666666666667	13.4081920903955	6.80485007441244	0.000225761480908289	0.00173648710114178	0.00086774978692561	NPC1/PIK3CA/MTOR/AKT1	4	0.0677966101694915
BP	GO:0046364	monosaccharide biosynthetic process	4/59	96/18986	0.0416666666666667	13.4081920903955	6.80485007441244	0.000225761480908289	0.00173648710114178	0.00086774978692561	GCK/FBP1/NR3C1/AKR1A1	4	0.0677966101694915
BP	GO:0001936	regulation of endothelial cell proliferation	5/59	179/18986	0.0279329608938547	8.98873212763943	5.99563281179091	0.000233566131197005	0.00178693661441122	0.000892960198428971	STAT1/FLT1/PIK3CD/KDR/AKT1	5	0.0847457627118644
BP	GO:0015718	monocarboxylic acid transport	5/59	179/18986	0.0279329608938547	8.98873212763943	5.99563281179091	0.000233566131197005	0.00178693661441122	0.000892960198428971	SLC2A1/MIF/PTGS2/SYK/AKT1	5	0.0847457627118644
BP	GO:0032768	regulation of monooxygenase activity	3/59	39/18986	0.0769230769230769	24.7535853976532	8.29051793862304	0.000240578376660307	0.00183568979425112	0.000917322925563658	NFKB1/DHFR/AKT1	3	0.0508474576271186
BP	GO:2001233	regulation of apoptotic signaling pathway	7/59	403/18986	0.0173697270471464	5.58951928334104	5.19938795860748	0.000242944634381152	0.00184882800010484	0.000923888292690574	NFE2L2/MIF/PTGS2/PIK3CB/EIF2AK3/AKT1/SRC	7	0.11864406779661
BP	GO:0046032	ADP catabolic process	4/59	98/18986	0.0408163265306122	13.1345555171221	6.7241027200207	0.000244360831102128	0.00185468577892065	0.00092681551646087	GCK/FBP1/MTOR/SRC	4	0.0677966101694915
BP	GO:0035265	organ growth	5/59	181/18986	0.0276243093922652	8.88940912070418	5.95439322563716	0.000245899799637197	0.00185654348726084	0.000927743842398511	CDK1/PTPN11/MAPK14/AKT1/ABL1	5	0.0847457627118644
BP	GO:1903034	regulation of response to wounding	5/59	181/18986	0.0276243093922652	8.88940912070418	5.95439322563716	0.000245899799637197	0.00185654348726084	0.000927743842398511	NFE2L2/PDGFRA/ITGB1/MYLK/MTOR	5	0.0847457627118644
BP	GO:0050848	regulation of calcium-mediated signaling	4/59	99/18986	0.0404040404040404	13.0018832391714	6.68460762544101	0.000254062544148358	0.00190380594766664	0.00095136163369667	PDGFRA/PDGFRB/MTOR/SYK	4	0.0677966101694915
BP	GO:1903432	regulation of TORC1 signaling	4/59	99/18986	0.0404040404040404	13.0018832391714	6.68460762544101	0.000254062544148358	0.00190380594766664	0.00095136163369667	NPC1/SYK/AKT1/SRC	4	0.0677966101694915
BP	GO:0050678	regulation of epithelial cell proliferation	7/59	406/18986	0.0172413793103448	5.54821741671537	5.17215813179702	0.000254150462863828	0.00190380594766664	0.00095136163369667	STAT1/GPBAR1/FLT1/PRKDC/PIK3CD/KDR/AKT1	7	0.11864406779661
BP	GO:0071248	cellular response to metal ion	5/59	183/18986	0.0273224043715847	8.79225710845605	5.91378676712258	0.000258723248753535	0.00191891378302664	0.000958911255519907	NFE2L2/FBP1/PTGS2/NQO1/EIF2AK3	5	0.0847457627118644
BP	GO:0008210	estrogen metabolic process	3/59	40/18986	0.075	24.1347457627119	8.17760964613514	0.000259511518931452	0.00191891378302664	0.000958911255519907	CYP3A4/PDGFRA/HSD17B10	3	0.0508474576271186
BP	GO:0032885	regulation of polysaccharide biosynthetic process	3/59	40/18986	0.075	24.1347457627119	8.17760964613514	0.000259511518931452	0.00191891378302664	0.000958911255519907	NFKB1/GCK/AKT1	3	0.0508474576271186
BP	GO:0033028	myeloid cell apoptotic process	3/59	40/18986	0.075	24.1347457627119	8.17760964613514	0.000259511518931452	0.00191891378302664	0.000958911255519907	MIF/PIK3CD/PIK3CB	3	0.0508474576271186
BP	GO:0045730	respiratory burst	3/59	40/18986	0.075	24.1347457627119	8.17760964613514	0.000259511518931452	0.00191891378302664	0.000958911255519907	MPO/PIK3CD/PIK3CG	3	0.0508474576271186
BP	GO:0019364	pyridine nucleotide catabolic process	4/59	100/18986	0.04	12.8718644067797	6.6456788531976	0.000264038300923618	0.00194736731452406	0.000973129930612819	GCK/FBP1/MTOR/SRC	4	0.0677966101694915
BP	GO:0009137	purine nucleoside diphosphate catabolic process	4/59	101/18986	0.0396039603960396	12.7444202047323	6.60730248313874	0.000274292636259283	0.00200751421792827	0.00100318627976676	GCK/FBP1/MTOR/SRC	4	0.0677966101694915
BP	GO:0009181	purine ribonucleoside diphosphate catabolic process	4/59	101/18986	0.0396039603960396	12.7444202047323	6.60730248313874	0.000274292636259283	0.00200751421792827	0.00100318627976676	GCK/FBP1/MTOR/SRC	4	0.0677966101694915
BP	GO:0034109	homotypic cell-cell adhesion	4/59	101/18986	0.0396039603960396	12.7444202047323	6.60730248313874	0.000274292636259283	0.00200751421792827	0.00100318627976676	PDGFRA/PIK3CB/PIK3CG/SYK	4	0.0677966101694915
BP	GO:0010591	regulation of lamellipodium assembly	3/59	41/18986	0.0731707317073171	23.546093427036	8.06875151881283	0.000279382235011052	0.00203438485341804	0.00101661395694644	PIK3R1/PIK3CA/MTOR	3	0.0508474576271186
BP	GO:0072210	metanephric nephron development	3/59	41/18986	0.0731707317073171	23.546093427036	8.06875151881283	0.000279382235011052	0.00203438485341804	0.00101661395694644	STAT1/PDGFRA/PDGFRB	3	0.0508474576271186
BP	GO:0007548	sex differentiation	6/59	292/18986	0.0205479452054795	6.61225911307174	5.39595644965901	0.000285759158211366	0.00207555196179344	0.00103718580542007	PDGFRA/PTPN11/KDR/CYP17A1/SRC/CASP3	6	0.101694915254237
BP	GO:1905952	regulation of lipid localization	5/59	188/18986	0.0265957446808511	8.55842048323116	5.81493100365151	0.000293009405056471	0.00212283834117933	0.001060815549407	NFKB1/PTPN11/MIF/SYK/AKT1	5	0.0847457627118644
BP	GO:0008585	female gonad development	4/59	103/18986	0.0388349514563107	12.4969557347375	6.53215363241332	0.000295655262770651	0.00212586120858349	0.00106232612356798	PDGFRA/KDR/SRC/CASP3	4	0.0677966101694915
BP	GO:0072526	pyridine-containing compound catabolic process	4/59	103/18986	0.0388349514563107	12.4969557347375	6.53215363241332	0.000295655262770651	0.00212586120858349	0.00106232612356798	GCK/FBP1/MTOR/SRC	4	0.0677966101694915
BP	GO:0150115	cell-substrate junction organization	4/59	103/18986	0.0388349514563107	12.4969557347375	6.53215363241332	0.000295655262770651	0.00212586120858349	0.00106232612356798	PIK3R1/KDR/ABL1/SRC	4	0.0677966101694915
BP	GO:0006650	glycerophospholipid metabolic process	6/59	294/18986	0.0204081632653061	6.56727775856105	5.37129597345077	0.000296390548425723	0.00212586120858349	0.00106232612356798	PIK3R1/CHKA/PIK3CA/PIK3CD/PIK3CB/PIK3CG	6	0.101694915254237
BP	GO:0045429	positive regulation of nitric oxide biosynthetic process	3/59	42/18986	0.0714285714285714	22.9854721549637	7.96370226743174	0.000300210213703936	0.00214788803769724	0.00107333327487797	PTGS2/PIK3CB/AKT1	3	0.0508474576271186
BP	GO:0009191	ribonucleoside diphosphate catabolic process	4/59	104/18986	0.0384615384615385	12.3767926988266	6.4953556134825	0.0003067727030851	0.00218394760583412	0.00109135280554239	GCK/FBP1/MTOR/SRC	4	0.0677966101694915
BP	GO:0046031	ADP metabolic process	4/59	104/18986	0.0384615384615385	12.3767926988266	6.4953556134825	0.0003067727030851	0.00218394760583412	0.00109135280554239	GCK/FBP1/MTOR/SRC	4	0.0677966101694915
BP	GO:0009267	cellular response to starvation	5/59	190/18986	0.0263157894736842	8.46833184656557	5.77641124642318	0.00030764930396083	0.00218476696302876	0.00109176225115855	NFE2L2/SLC2A1/CHKA/MTOR/EIF2AK3	5	0.0847457627118644
BP	GO:0006694	steroid biosynthetic process	5/59	191/18986	0.0261780104712042	8.42399503061496	5.75736292243073	0.000315174207683162	0.00222717931488422	0.00111295636729185	NFKB1/CYP3A4/HSD17B10/CYP17A1/NR3C1	5	0.0847457627118644
BP	GO:0030258	lipid modification	5/59	191/18986	0.0261780104712042	8.42399503061496	5.75736292243073	0.000315174207683162	0.00222717931488422	0.00111295636729185	CYP3A4/HSD17B10/MAPK14/EPHX2/AKT1	5	0.0847457627118644
BP	GO:1904407	positive regulation of nitric oxide metabolic process	3/59	43/18986	0.0697674418604651	22.4509262908948	7.86224031526025	0.000322014943678005	0.0022699284359022	0.00113431877224736	PTGS2/PIK3CB/AKT1	3	0.0508474576271186
BP	GO:0008630	intrinsic apoptotic signaling pathway in response to DNA damage	4/59	106/18986	0.0377358490566038	12.1432683082827	6.42325170375058	0.000329902823160351	0.00231598135970789	0.0011573321391727	PIK3R1/MIF/PRKDC/ABL1	4	0.0677966101694915
BP	GO:0051056	regulation of small GTPase mediated signal transduction	6/59	300/18986	0.02	6.43593220338983	5.29867036124344	0.000330162557030508	0.00231598135970789	0.0011573321391727	FBP1/ITGB1/PIK3CB/PIK3CG/ABL1/SRC	6	0.101694915254237
BP	GO:0030098	lymphocyte differentiation	7/59	426/18986	0.0164319248826291	5.28773772578977	4.9972887178717	0.000339984822047286	0.00237906452305772	0.00118885578338486	PIK3R1/ITGB1/PRKDC/PIK3CD/MTOR/SYK/ABL1	7	0.11864406779661
BP	GO:0046545	development of primary female sexual characteristics	4/59	107/18986	0.0373831775700935	12.0297798194202	6.38792272891068	0.000341924740188687	0.00238681771192541	0.00119273017322831	PDGFRA/KDR/SRC/CASP3	4	0.0677966101694915
BP	GO:0009134	nucleoside diphosphate catabolic process	4/59	108/18986	0.037037037037037	11.9183929692404	6.35306097384365	0.000354257409667357	0.00245954988926685	0.00122907558077506	GCK/FBP1/MTOR/SRC	4	0.0677966101694915
BP	GO:0032760	positive regulation of tumor necrosis factor production	4/59	108/18986	0.037037037037037	11.9183929692404	6.35306097384365	0.000354257409667357	0.00245954988926685	0.00122907558077506	PIK3R1/PTPN11/MIF/SYK	4	0.0677966101694915
BP	GO:0046890	regulation of lipid biosynthetic process	5/59	196/18986	0.0255102040816327	8.20909719820131	5.66416560087121	0.000354915878060814	0.00245954988926685	0.00122907558077506	NFKB1/PTGS2/MTOR/AKT1/NR3C1	5	0.0847457627118644
BP	GO:0010563	negative regulation of phosphorus metabolic process	6/59	306/18986	0.0196078431372549	6.30973745430375	5.2280019421327	0.00036688637565565	0.00252434492468736	0.00126145467425811	NTRK3/FBP1/PRKDC/PLK1/AKT1/ABL1	6	0.101694915254237
BP	GO:0045936	negative regulation of phosphate metabolic process	6/59	306/18986	0.0196078431372549	6.30973745430375	5.2280019421327	0.00036688637565565	0.00252434492468736	0.00126145467425811	NTRK3/FBP1/PRKDC/PLK1/AKT1/ABL1	6	0.101694915254237
BP	GO:0048144	fibroblast proliferation	4/59	109/18986	0.036697247706422	11.8090499144768	6.31865580706996	0.000366905483999523	0.00252434492468736	0.00126145467425811	PDGFRA/CDK1/MIF/ABL1	4	0.0677966101694915
BP	GO:1904646	cellular response to amyloid-beta	3/59	45/18986	0.0666666666666667	21.4531073446328	7.66927866108447	0.000368631618723356	0.00253015338305576	0.00126435725182878	CDK5/ABCC1/SYK	3	0.0508474576271186
BP	GO:1903706	regulation of hemopoiesis	7/59	433/18986	0.0161662817551963	5.20225466786707	4.93866604168359	0.000375015016848326	0.00256782358791849	0.00128318164287758	PIK3R1/STAT1/MAPK14/PRKDC/MTOR/SYK/ABL1	7	0.11864406779661
BP	GO:1901655	cellular response to ketone	4/59	110/18986	0.0363636363636364	11.7016949152542	6.28469693464788	0.000379873628323963	0.0025948986658606	0.00129671148315097	FBP1/AKT1/SRC/NR3C1	4	0.0677966101694915
BP	GO:0035249	synaptic transmission, glutamatergic	4/59	111/18986	0.036036036036036	11.596274240342	6.25117438649264	0.000393166520091948	0.00265623193118175	0.00132736067592579	GRIN1/CDK5/PTGS2/NR3C1	4	0.0677966101694915
BP	GO:0006739	NADP metabolic process	3/59	46/18986	0.0652173913043478	20.9867354458364	7.57741734890031	0.000393481551325285	0.00265623193118175	0.00132736067592579	GCK/NQO1/MTOR	3	0.0508474576271186
BP	GO:0021587	cerebellum morphogenesis	3/59	46/18986	0.0652173913043478	20.9867354458364	7.57741734890031	0.000393481551325285	0.00265623193118175	0.00132736067592579	PTPN11/CDK5/ABL1	3	0.0508474576271186
BP	GO:0045646	regulation of erythrocyte differentiation	3/59	46/18986	0.0652173913043478	20.9867354458364	7.57741734890031	0.000393481551325285	0.00265623193118175	0.00132736067592579	STAT1/MAPK14/PRKDC	3	0.0508474576271186
BP	GO:0060443	mammary gland morphogenesis	3/59	46/18986	0.0652173913043478	20.9867354458364	7.57741734890031	0.000393481551325285	0.00265623193118175	0.00132736067592579	NFKB1/SRC/NR3C1	3	0.0508474576271186
BP	GO:0050807	regulation of synapse organization	6/59	312/18986	0.0192307692307692	6.1883963494133	5.15919781927769	0.000406740268913597	0.00270654329192692	0.00135250205045017	ADAM10/ITGB1/CDK5/MAPK14/AKT1/ABL1	6	0.101694915254237
BP	GO:0030038	contractile actin filament bundle assembly	4/59	112/18986	0.0357142857142857	11.4927360774818	6.21807850336776	0.000406788848647824	0.00270654329192692	0.00135250205045017	PIK3R1/MTOR/ABL1/SRC	4	0.0677966101694915
BP	GO:0030316	osteoclast differentiation	4/59	112/18986	0.0357142857142857	11.4927360774818	6.21807850336776	0.000406788848647824	0.00270654329192692	0.00135250205045017	PIK3R1/MAPK14/MTOR/SRC	4	0.0677966101694915
BP	GO:0043149	stress fiber assembly	4/59	112/18986	0.0357142857142857	11.4927360774818	6.21807850336776	0.000406788848647824	0.00270654329192692	0.00135250205045017	PIK3R1/MTOR/ABL1/SRC	4	0.0677966101694915
BP	GO:1903557	positive regulation of tumor necrosis factor superfamily cytokine production	4/59	112/18986	0.0357142857142857	11.4927360774818	6.21807850336776	0.000406788848647824	0.00270654329192692	0.00135250205045017	PIK3R1/PTPN11/MIF/SYK	4	0.0677966101694915
BP	GO:0000075	cell cycle checkpoint signaling	5/59	203/18986	0.0246305418719212	7.92602488102196	5.53911016300924	0.000416795712690521	0.00270654329192692	0.00135250205045017	CDK1/PTPN11/MAPK14/PRKDC/PLK1	5	0.0847457627118644
BP	GO:0006775	fat-soluble vitamin metabolic process	3/59	47/18986	0.0638297872340425	20.5402091597548	7.4884171731139	0.00041938421266459	0.00270654329192692	0.00135250205045017	NFKB1/CYP3A4/NQO1	3	0.0508474576271186
BP	GO:0031641	regulation of myelination	3/59	47/18986	0.0638297872340425	20.5402091597548	7.4884171731139	0.00041938421266459	0.00270654329192692	0.00135250205045017	MTOR/EIF2AK3/AKT1	3	0.0508474576271186
BP	GO:0032309	icosanoid secretion	3/59	47/18986	0.0638297872340425	20.5402091597548	7.4884171731139	0.00041938421266459	0.00270654329192692	0.00135250205045017	MIF/PTGS2/SYK	3	0.0508474576271186
BP	GO:0043154	negative regulation of cysteine-type endopeptidase activity involved in apoptotic process	3/59	47/18986	0.0638297872340425	20.5402091597548	7.4884171731139	0.00041938421266459	0.00270654329192692	0.00135250205045017	PTGS2/AKT1/SRC	3	0.0508474576271186
BP	GO:0048247	lymphocyte chemotaxis	3/59	47/18986	0.0638297872340425	20.5402091597548	7.4884171731139	0.00041938421266459	0.00270654329192692	0.00135250205045017	ADAM10/PIK3CD/PIK3CG	3	0.0508474576271186
BP	GO:0008627	intrinsic apoptotic signaling pathway in response to osmotic stress	2/59	10/18986	0.2	64.3593220338983	11.1891887797758	0.000420428416716192	0.00270654329192692	0.00135250205045017	PTGS2/CASP3	2	0.0338983050847458
BP	GO:0015911	long-chain fatty acid import across plasma membrane	2/59	10/18986	0.2	64.3593220338983	11.1891887797758	0.000420428416716192	0.00270654329192692	0.00135250205045017	SLC2A1/AKT1	2	0.0338983050847458
BP	GO:0033034	positive regulation of myeloid cell apoptotic process	2/59	10/18986	0.2	64.3593220338983	11.1891887797758	0.000420428416716192	0.00270654329192692	0.00135250205045017	PIK3CD/PIK3CB	2	0.0338983050847458
BP	GO:0035655	interleukin-18-mediated signaling pathway	2/59	10/18986	0.2	64.3593220338983	11.1891887797758	0.000420428416716192	0.00270654329192692	0.00135250205045017	PIK3R1/AKT1	2	0.0338983050847458
BP	GO:0035747	natural killer cell chemotaxis	2/59	10/18986	0.2	64.3593220338983	11.1891887797758	0.000420428416716192	0.00270654329192692	0.00135250205045017	PIK3CD/PIK3CG	2	0.0338983050847458
BP	GO:0042368	vitamin D biosynthetic process	2/59	10/18986	0.2	64.3593220338983	11.1891887797758	0.000420428416716192	0.00270654329192692	0.00135250205045017	NFKB1/CYP3A4	2	0.0338983050847458
BP	GO:0071351	cellular response to interleukin-18	2/59	10/18986	0.2	64.3593220338983	11.1891887797758	0.000420428416716192	0.00270654329192692	0.00135250205045017	PIK3R1/AKT1	2	0.0338983050847458
BP	GO:0072203	cell proliferation involved in metanephros development	2/59	10/18986	0.2	64.3593220338983	11.1891887797758	0.000420428416716192	0.00270654329192692	0.00135250205045017	STAT1/PDGFRB	2	0.0338983050847458
BP	GO:1900038	negative regulation of cellular response to hypoxia	2/59	10/18986	0.2	64.3593220338983	11.1891887797758	0.000420428416716192	0.00270654329192692	0.00135250205045017	NFE2L2/PIK3CB	2	0.0338983050847458
BP	GO:0005976	polysaccharide metabolic process	4/59	113/18986	0.0353982300884956	11.3910304484776	6.18539992451	0.000420745314813317	0.00270654329192692	0.00135250205045017	NFKB1/NPC1/GCK/AKT1	4	0.0677966101694915
BP	GO:0055001	muscle cell development	5/59	205/18986	0.024390243902439	7.84869780901199	5.50447614022001	0.000435886786693245	0.00279767156828394	0.00139804027664241	PDGFRA/PDGFRB/CDK1/ITGB1/MTOR	5	0.0847457627118644
BP	GO:0032881	regulation of polysaccharide metabolic process	3/59	48/18986	0.0625	20.1122881355932	7.40212921825412	0.000446358108788748	0.00285848529936365	0.00142842985002414	NFKB1/GCK/AKT1	3	0.0508474576271186
BP	GO:0050803	regulation of synapse structure or activity	6/59	318/18986	0.0188679245283019	6.07163415414135	5.09217121102721	0.000449907998234162	0.00287480188626684	0.00143658350391497	ADAM10/ITGB1/CDK5/MAPK14/AKT1/ABL1	6	0.101694915254237
BP	GO:0060491	regulation of cell projection assembly	5/59	207/18986	0.0241545893719807	7.77286497993941	5.47030794423225	0.000455631226503092	0.00290490219741638	0.00145162510057827	PIK3R1/PIK3CA/MTOR/AKT1/SRC	5	0.0847457627118644
BP	GO:0009135	purine nucleoside diphosphate metabolic process	4/59	116/18986	0.0344827586206897	11.0964348334307	6.08977863958818	0.000464666710718278	0.00294541922797514	0.00147187209499079	GCK/FBP1/MTOR/SRC	4	0.0677966101694915
BP	GO:0009179	purine ribonucleoside diphosphate metabolic process	4/59	116/18986	0.0344827586206897	11.0964348334307	6.08977863958818	0.000464666710718278	0.00294541922797514	0.00147187209499079	GCK/FBP1/MTOR/SRC	4	0.0677966101694915
BP	GO:0030217	T cell differentiation	6/59	320/18986	0.01875	6.03368644067797	5.07020982865699	0.000465066193890811	0.00294541922797514	0.00147187209499079	PIK3R1/PRKDC/PIK3CD/MTOR/SYK/ABL1	6	0.101694915254237
BP	GO:0022411	cellular component disassembly	7/59	450/18986	0.0155555555555556	5.00572504708098	4.80142111492145	0.000472253908544425	0.00296539310449602	0.00148185335375377	PIK3R1/ADAM10/CDK1/ITGB1/CHKA/PIK3CA/PLK1	7	0.11864406779661
BP	GO:0002861	regulation of inflammatory response to antigenic stimulus	3/59	49/18986	0.0612244897959184	19.7018332756832	7.31841523349957	0.000474421552793194	0.00296539310449602	0.00148185335375377	MAPK14/SYK/SRC	3	0.0508474576271186
BP	GO:0014037	Schwann cell differentiation	3/59	49/18986	0.0612244897959184	19.7018332756832	7.31841523349957	0.000474421552793194	0.00296539310449602	0.00148185335375377	CDK1/CDK5/AKT1	3	0.0508474576271186
BP	GO:0021575	hindbrain morphogenesis	3/59	49/18986	0.0612244897959184	19.7018332756832	7.31841523349957	0.000474421552793194	0.00296539310449602	0.00148185335375377	PTPN11/CDK5/ABL1	3	0.0508474576271186
BP	GO:0032369	negative regulation of lipid transport	3/59	49/18986	0.0612244897959184	19.7018332756832	7.31841523349957	0.000474421552793194	0.00296539310449602	0.00148185335375377	NFKB1/PTPN11/AKT1	3	0.0508474576271186
BP	GO:0033628	regulation of cell adhesion mediated by integrin	3/59	49/18986	0.0612244897959184	19.7018332756832	7.31841523349957	0.000474421552793194	0.00296539310449602	0.00148185335375377	PTPN11/PIK3CG/SYK	3	0.0508474576271186
BP	GO:1903076	regulation of protein localization to plasma membrane	4/59	117/18986	0.0341880341880342	11.0015935100681	6.05868123902908	0.000480006950742472	0.00299110806570179	0.00149470352240312	PIK3R1/ITGB1/CDK5/AKT1	4	0.0677966101694915
BP	GO:0044403	biological process involved in symbiotic interaction	6/59	322/18986	0.0186335403726708	5.99621012738183	5.0484340101157	0.000480620710452605	0.00299110806570179	0.00149470352240312	NPC1/ANPEP/CDK1/ITGB1/AKT1/SRC	6	0.101694915254237
BP	GO:0016032	viral process	7/59	452/18986	0.0154867256637168	4.98357582120894	4.78572942920896	0.000484908143885538	0.00301125858183465	0.00150477305074528	NPC1/STAT1/ANPEP/CDK1/ITGB1/AKT1/SRC	7	0.11864406779661
BP	GO:0009746	response to hexose	5/59	211/18986	0.023696682464455	7.62551208932444	5.40332538231046	0.000497138319329793	0.00308053960725092	0.00153939386365165	GCK/PTGS2/PIK3CA/NOX4/CASP3	5	0.0847457627118644
BP	GO:0010907	positive regulation of glucose metabolic process	3/59	50/18986	0.06	19.3077966101695	7.23714666933158	0.000503592665998512	0.00310711259946179	0.00155267280382563	GCK/AKT1/SRC	3	0.0508474576271186
BP	GO:0022602	ovulation cycle process	3/59	50/18986	0.06	19.3077966101695	7.23714666933158	0.000503592665998512	0.00310711259946179	0.00155267280382563	PDGFRA/SRC/CASP3	3	0.0508474576271186
BP	GO:0048638	regulation of developmental growth	6/59	325/18986	0.0184615384615385	5.94086049543677	5.01611207486444	0.000504711367175736	0.00310733243010126	0.00155278265663734	CDK1/CDK5/MAPK14/PIK3CA/AKT1/ABL1	6	0.101694915254237
BP	GO:0050851	antigen receptor-mediated signaling pathway	5/59	212/18986	0.0235849056603774	7.58954269267669	5.38685412703047	0.000507946248972324	0.00312055200921113	0.00155938868725415	NFKB1/PIK3CA/PIK3CD/SYK/ABL1	5	0.0847457627118644
BP	GO:0060020	Bergmann glial cell differentiation	2/59	11/18986	0.181818181818182	58.5084745762712	10.6519155295536	0.000512830116089224	0.00313712068882726	0.00156766831581982	PTPN11/ABL1	2	0.0338983050847458
BP	GO:1901031	regulation of response to reactive oxygen species	2/59	11/18986	0.181818181818182	58.5084745762712	10.6519155295536	0.000512830116089224	0.00313712068882726	0.00156766831581982	NFE2L2/DHFR	2	0.0338983050847458
BP	GO:0051928	positive regulation of calcium ion transport	4/59	120/18986	0.0333333333333333	10.7265536723164	5.96760557624474	0.00052819352163684	0.00322422811399169	0.00161119725972985	PDGFRB/GRIN1/MYLK/ABL1	4	0.0677966101694915
BP	GO:0008542	visual learning	3/59	51/18986	0.0588235294117647	18.9292123629113	7.15820381850525	0.000533889379121905	0.00325207776794214	0.0016251141677596	GRIN1/ITGB1/CDK5	3	0.0508474576271186
BP	GO:0043270	positive regulation of monoatomic ion transport	5/59	215/18986	0.0232558139534884	7.48364209696492	5.33807871999966	0.000541434451898587	0.0032910496663073	0.00164458903542791	PDGFRB/GRIN1/MYLK/AKT1/ABL1	5	0.0847457627118644
BP	GO:0015711	organic anion transport	7/59	462/18986	0.0151515151515152	4.87570621468927	4.70863326510633	0.000552312594612757	0.00334946852070602	0.00167378185144341	SLC2A1/ITGB1/MIF/ABCC1/PTGS2/SYK/AKT1	7	0.11864406779661
BP	GO:0046394	carboxylic acid biosynthetic process	6/59	331/18986	0.0181268882175227	5.83317118132009	4.95266511187132	0.000555715237314767	0.00334946852070602	0.00167378185144341	CYP3A4/HSD17B10/MIF/PTGS2/SYK/AKR1A1	6	0.101694915254237
BP	GO:0051345	positive regulation of hydrolase activity	6/59	331/18986	0.0181268882175227	5.83317118132009	4.95266511187132	0.000555715237314767	0.00334946852070602	0.00167378185144341	CTSD/NTRK3/ITGB1/EIF2AK3/SYK/AKT1	6	0.101694915254237
BP	GO:0060562	epithelial tube morphogenesis	6/59	331/18986	0.0181268882175227	5.83317118132009	4.95266511187132	0.000555715237314767	0.00334946852070602	0.00167378185144341	PIK3CD/KDR/ABL1/SRC/CASP3/NR3C1	6	0.101694915254237
BP	GO:0046660	female sex differentiation	4/59	122/18986	0.0327868852459016	10.5507085301473	5.9086603826573	0.000562170495567546	0.00338127285489159	0.00168967497509213	PDGFRA/KDR/SRC/CASP3	4	0.0677966101694915
BP	GO:0140353	lipid export from cell	3/59	52/18986	0.0576923076923077	18.5651890482399	7.08147504824224	0.000565329433442956	0.00339315929821724	0.00169561481688903	PTPN11/MIF/PTGS2	3	0.0508474576271186
BP	GO:0034284	response to monosaccharide	5/59	218/18986	0.0229357798165138	7.38065619654797	5.29023554797096	0.000576558603894587	0.00345333326633313	0.00172568469070306	GCK/PTGS2/PIK3CA/NOX4/CASP3	5	0.0847457627118644
BP	GO:0016053	organic acid biosynthetic process	6/59	334/18986	0.0179640718562874	5.78077742819446	4.92152245372447	0.0005826786223772	0.00348271868250039	0.00174036904315295	CYP3A4/HSD17B10/MIF/PTGS2/SYK/AKR1A1	6	0.101694915254237
BP	GO:0045637	regulation of myeloid cell differentiation	5/59	219/18986	0.0228310502283105	7.34695457007972	5.27448954325193	0.000588639006010783	0.00351102974687097	0.00175451652519244	PIK3R1/STAT1/MAPK14/PRKDC/MTOR	5	0.0847457627118644
BP	GO:0006690	icosanoid metabolic process	4/59	124/18986	0.032258064516129	10.3805358119191	5.85106649350222	0.000597674229545797	0.00355168170984233	0.00177483094744373	MIF/ABCC1/PTGS2/SYK	4	0.0677966101694915
BP	GO:0043303	mast cell degranulation	3/59	53/18986	0.0566037735849057	18.214902462424	7.00685611241092	0.000597930381963697	0.00355168170984233	0.00177483094744373	PIK3CD/PIK3CG/SYK	3	0.0508474576271186
BP	GO:0045088	regulation of innate immune response	7/59	470/18986	0.0148936170212766	4.79271547060945	4.64853410469313	0.000611453298857175	0.00360336225343848	0.00180065652407155	NFE2L2/PIK3R1/PTPN11/PRKDC/SYK/AKT1/SRC	7	0.11864406779661
BP	GO:0035022	positive regulation of Rac protein signal transduction	2/59	12/18986	0.166666666666667	53.6327683615819	10.1825793685582	0.000614166658045108	0.00360336225343848	0.00180065652407155	PIK3CB/PIK3CG	2	0.0338983050847458
BP	GO:0051081	nuclear membrane disassembly	2/59	12/18986	0.166666666666667	53.6327683615819	10.1825793685582	0.000614166658045108	0.00360336225343848	0.00180065652407155	CDK1/PLK1	2	0.0338983050847458
BP	GO:0070673	response to interleukin-18	2/59	12/18986	0.166666666666667	53.6327683615819	10.1825793685582	0.000614166658045108	0.00360336225343848	0.00180065652407155	PIK3R1/AKT1	2	0.0338983050847458
BP	GO:0071476	cellular hypotonic response	2/59	12/18986	0.166666666666667	53.6327683615819	10.1825793685582	0.000614166658045108	0.00360336225343848	0.00180065652407155	FBP1/MYLK	2	0.0338983050847458
BP	GO:0110075	regulation of ferroptosis	2/59	12/18986	0.166666666666667	53.6327683615819	10.1825793685582	0.000614166658045108	0.00360336225343848	0.00180065652407155	NFE2L2/NQO1	2	0.0338983050847458
BP	GO:0062014	negative regulation of small molecule metabolic process	4/59	125/18986	0.032	10.2974915254237	5.82275954047554	0.000616010637322256	0.00360680513975011	0.00180237698825545	NFKB1/GCK/FBP1/AKT1	4	0.0677966101694915
BP	GO:0033138	positive regulation of peptidyl-serine phosphorylation	3/59	54/18986	0.0555555555555556	17.8775894538606	6.93424953402618	0.000631709590563039	0.00366136326328355	0.00182964053662277	NTRK3/PTGS2/AKT1	3	0.0508474576271186
BP	GO:0046622	positive regulation of organ growth	3/59	54/18986	0.0555555555555556	17.8775894538606	6.93424953402618	0.000631709590563039	0.00366136326328355	0.00182964053662277	CDK1/MAPK14/AKT1	3	0.0508474576271186
BP	GO:0048146	positive regulation of fibroblast proliferation	3/59	54/18986	0.0555555555555556	17.8775894538606	6.93424953402618	0.000631709590563039	0.00366136326328355	0.00182964053662277	PDGFRA/MIF/ABL1	3	0.0508474576271186
BP	GO:1904263	positive regulation of TORC1 signaling	3/59	54/18986	0.0555555555555556	17.8775894538606	6.93424953402618	0.000631709590563039	0.00366136326328355	0.00182964053662277	SYK/AKT1/SRC	3	0.0508474576271186
BP	GO:2000117	negative regulation of cysteine-type endopeptidase activity	3/59	54/18986	0.0555555555555556	17.8775894538606	6.93424953402618	0.000631709590563039	0.00366136326328355	0.00182964053662277	PTGS2/AKT1/SRC	3	0.0508474576271186
BP	GO:0006090	pyruvate metabolic process	4/59	126/18986	0.0317460317460317	10.2157654022061	5.79477068767378	0.000634743155277385	0.0036641410714101	0.00183102865082664	GCK/FBP1/MTOR/SRC	4	0.0677966101694915
BP	GO:0009185	ribonucleoside diphosphate metabolic process	4/59	126/18986	0.0317460317460317	10.2157654022061	5.79477068767378	0.000634743155277385	0.0036641410714101	0.00183102865082664	GCK/FBP1/MTOR/SRC	4	0.0677966101694915
BP	GO:0010810	regulation of cell-substrate adhesion	5/59	223/18986	0.0224215246636771	7.21517063160295	5.21248434958072	0.000638873218675161	0.00368057683610248	0.00183924185972431	PIK3R1/PIK3CB/KDR/ABL1/SRC	5	0.0847457627118644
BP	GO:0031400	negative regulation of protein modification process	6/59	342/18986	0.0175438596491228	5.64555456437704	4.84029116135044	0.000659580853012968	0.0037922594534954	0.00189505141188411	NTRK3/CDK5/PRKDC/PLK1/AKT1/ABL1	6	0.101694915254237
BP	GO:0006111	regulation of gluconeogenesis	3/59	55/18986	0.0545454545454545	17.5525423728814	6.86356404972515	0.00066668423914556	0.00382543416421723	0.00191162933413948	GCK/FBP1/NR3C1	3	0.0508474576271186
BP	GO:1901987	regulation of cell cycle phase transition	7/59	479/18986	0.0146137787056367	4.702664449241	4.5825215501957	0.000683910182049758	0.00391644373712726	0.00195710824236111	CDK1/PTPN11/CDK5/MAPK14/PRKDC/PLK1/AKT1	7	0.11864406779661
BP	GO:0009154	purine ribonucleotide catabolic process	4/59	129/18986	0.0310077519379845	9.97818946261989	5.71265156884712	0.000693365596942416	0.00396268107097169	0.00198021376186951	GCK/FBP1/MTOR/SRC	4	0.0677966101694915
BP	GO:0052547	regulation of peptidase activity	6/59	346/18986	0.0173410404624277	5.58028803762124	4.80063073129443	0.000700875527685328	0.00398525261871396	0.00199149311760504	CTSD/PTGS2/EIF2AK3/SYK/AKT1/SRC	6	0.101694915254237
BP	GO:0002279	mast cell activation involved in immune response	3/59	56/18986	0.0535714285714286	17.2391041162228	6.79471410899726	0.000702871322784687	0.00398525261871396	0.00199149311760504	PIK3CD/PIK3CG/SYK	3	0.0508474576271186
BP	GO:0002448	mast cell mediated immunity	3/59	56/18986	0.0535714285714286	17.2391041162228	6.79471410899726	0.000702871322784687	0.00398525261871396	0.00199149311760504	PIK3CD/PIK3CG/SYK	3	0.0508474576271186
BP	GO:1904645	response to amyloid-beta	3/59	56/18986	0.0535714285714286	17.2391041162228	6.79471410899726	0.000702871322784687	0.00398525261871396	0.00199149311760504	CDK5/ABCC1/SYK	3	0.0508474576271186
BP	GO:0002327	immature B cell differentiation	2/59	13/18986	0.153846153846154	49.5071707953064	9.76787364900953	0.000724383511587053	0.00407501234263384	0.0020363474567215	PRKDC/ABL1	2	0.0338983050847458
BP	GO:0030397	membrane disassembly	2/59	13/18986	0.153846153846154	49.5071707953064	9.76787364900953	0.000724383511587053	0.00407501234263384	0.0020363474567215	CDK1/PLK1	2	0.0338983050847458
BP	GO:0042362	fat-soluble vitamin biosynthetic process	2/59	13/18986	0.153846153846154	49.5071707953064	9.76787364900953	0.000724383511587053	0.00407501234263384	0.0020363474567215	NFKB1/CYP3A4	2	0.0338983050847458
BP	GO:0097707	ferroptosis	2/59	13/18986	0.153846153846154	49.5071707953064	9.76787364900953	0.000724383511587053	0.00407501234263384	0.0020363474567215	NFE2L2/NQO1	2	0.0338983050847458
BP	GO:0042594	response to starvation	5/59	230/18986	0.0217391304347826	6.99557848194547	5.10758159964033	0.000734444216517833	0.00412352339958838	0.00206058919126025	NFE2L2/SLC2A1/CHKA/MTOR/EIF2AK3	5	0.0847457627118644
BP	GO:0016042	lipid catabolic process	6/59	351/18986	0.0170940170940171	5.50079675503404	4.75191514552953	0.000755285795941804	0.00423225575890046	0.00211492445327454	CYP3A4/HSD17B10/PIK3CG/HSD11B1/AKT1/LIPE	6	0.101694915254237
BP	GO:0051656	establishment of organelle localization	7/59	488/18986	0.014344262295082	4.61593498193943	4.51812822175559	0.000763041304721099	0.0042673791486254	0.00213247616093185	CDK1/ITGB1/CDK5/PIK3CD/PLK1/PIK3CG/SYK	7	0.11864406779661
BP	GO:0032956	regulation of actin cytoskeleton organization	6/59	352/18986	0.0170454545454545	5.48516949152542	4.74228402332273	0.0007665501664059	0.00427866231015277	0.00213811453337054	PIK3R1/PDGFRA/PDGFRB/PIK3CA/MTOR/ABL1	6	0.101694915254237
BP	GO:0009132	nucleoside diphosphate metabolic process	4/59	133/18986	0.0300751879699248	9.67809353893208	5.60725528808489	0.000777367404786728	0.00432884218511651	0.0021631902023917	GCK/FBP1/MTOR/SRC	4	0.0677966101694915
BP	GO:0031663	lipopolysaccharide-mediated signaling pathway	3/59	58/18986	0.0517241379310345	16.6446522501461	6.66220454981322	0.000778949858190673	0.00432884218511651	0.0021631902023917	MIF/MAPK14/AKT1	3	0.0508474576271186
BP	GO:0006091	generation of precursor metabolites and energy	7/59	490/18986	0.0142857142857143	4.59709443099274	4.50403115798126	0.000781575549630657	0.00432884218511651	0.0021631902023917	GCK/FBP1/CDK1/PIK3CA/MTOR/AKT1/SRC	7	0.11864406779661
BP	GO:0016049	cell growth	7/59	490/18986	0.0142857142857143	4.59709443099274	4.50403115798126	0.000781575549630657	0.00432884218511651	0.0021631902023917	ADAM10/FBP1/ITGB1/CDK5/MTOR/AKT1/ABL1	7	0.11864406779661
BP	GO:1902115	regulation of organelle assembly	5/59	234/18986	0.0213675213675214	6.87599594379255	5.04958903752254	0.000793649477301588	0.00438724537645136	0.002192375191329	MTOR/PLK1/AKT1/ABL1/SRC	5	0.0847457627118644
BP	GO:0007632	visual behavior	3/59	59/18986	0.0508474576271186	16.3625395001436	6.59839853445326	0.000818874386159184	0.00448890408399846	0.00224317563882736	GRIN1/ITGB1/CDK5	3	0.0508474576271186
BP	GO:0019748	secondary metabolic process	3/59	59/18986	0.0508474576271186	16.3625395001436	6.59839853445326	0.000818874386159184	0.00448890408399846	0.00224317563882736	NFE2L2/CYP3A4/AKR1A1	3	0.0508474576271186
BP	GO:0038093	Fc receptor signaling pathway	3/59	59/18986	0.0508474576271186	16.3625395001436	6.59839853445326	0.000818874386159184	0.00448890408399846	0.00224317563882736	SYK/ABL1/SRC	3	0.0508474576271186
BP	GO:0050850	positive regulation of calcium-mediated signaling	3/59	59/18986	0.0508474576271186	16.3625395001436	6.59839853445326	0.000818874386159184	0.00448890408399846	0.00224317563882736	PDGFRA/PDGFRB/SYK	3	0.0508474576271186
BP	GO:0009261	ribonucleotide catabolic process	4/59	135/18986	0.0296296296296296	9.53471437539234	5.55621566448639	0.000821957760692341	0.00448890408399846	0.00224317563882736	GCK/FBP1/MTOR/SRC	4	0.0677966101694915
BP	GO:0046683	response to organophosphorus	4/59	135/18986	0.0296296296296296	9.53471437539234	5.55621566448639	0.000821957760692341	0.00448890408399846	0.00224317563882736	STAT1/FBP1/PTGS2/PIK3CG	4	0.0677966101694915
BP	GO:0001933	negative regulation of protein phosphorylation	5/59	236/18986	0.0211864406779661	6.81772479172652	5.02110096118065	0.000824556449030041	0.00448890408399846	0.00224317563882736	NTRK3/PRKDC/PLK1/AKT1/ABL1	5	0.0847457627118644
BP	GO:0002685	regulation of leukocyte migration	5/59	236/18986	0.0211864406779661	6.81772479172652	5.02110096118065	0.000824556449030041	0.00448890408399846	0.00224317563882736	PIK3R1/ADAM10/MIF/AKT1/ABL1	5	0.0847457627118644
BP	GO:0006936	muscle contraction	6/59	358/18986	0.0167597765363128	5.39323927658366	4.68525973624606	0.000836898364800907	0.00453945264168095	0.00226843554437433	PTGS2/PIK3CA/SCN9A/MYLK/MTOR/PIK3CG	6	0.101694915254237
BP	GO:0006971	hypotonic response	2/59	14/18986	0.142857142857143	45.9709443099274	9.39787972160318	0.000843426388397928	0.00453945264168095	0.00226843554437433	FBP1/MYLK	2	0.0338983050847458
BP	GO:0019852	L-ascorbic acid metabolic process	2/59	14/18986	0.142857142857143	45.9709443099274	9.39787972160318	0.000843426388397928	0.00453945264168095	0.00226843554437433	SLC2A1/AKR1A1	2	0.0338983050847458
BP	GO:0051000	positive regulation of nitric-oxide synthase activity	2/59	14/18986	0.142857142857143	45.9709443099274	9.39787972160318	0.000843426388397928	0.00453945264168095	0.00226843554437433	DHFR/AKT1	2	0.0338983050847458
BP	GO:0072672	neutrophil extravasation	2/59	14/18986	0.142857142857143	45.9709443099274	9.39787972160318	0.000843426388397928	0.00453945264168095	0.00226843554437433	PIK3CD/PIK3CG	2	0.0338983050847458
BP	GO:0030879	mammary gland development	4/59	136/18986	0.0294117647058824	9.46460618145563	5.5310928581235	0.0008449172919685	0.00453945264168095	0.00226843554437433	NFKB1/AKT1/SRC/NR3C1	4	0.0677966101694915
BP	GO:0045931	positive regulation of mitotic cell cycle	4/59	136/18986	0.0294117647058824	9.46460618145563	5.5310928581235	0.0008449172919685	0.00453945264168095	0.00226843554437433	CDK1/PTPN11/AKT1/ABL1	4	0.0677966101694915
BP	GO:0046456	icosanoid biosynthetic process	3/59	60/18986	0.05	16.0898305084746	6.53613456102053	0.000860077503835063	0.00459508819088044	0.00229623749921269	MIF/PTGS2/SYK	3	0.0508474576271186
BP	GO:0070542	response to fatty acid	3/59	60/18986	0.05	16.0898305084746	6.53613456102053	0.000860077503835063	0.00459508819088044	0.00229623749921269	PTGS2/PIK3CA/SRC	3	0.0508474576271186
BP	GO:1903409	reactive oxygen species biosynthetic process	3/59	60/18986	0.05	16.0898305084746	6.53613456102053	0.000860077503835063	0.00459508819088044	0.00229623749921269	GRIN1/MPO/NOX4	3	0.0508474576271186
BP	GO:0006909	phagocytosis	5/59	239/18986	0.0209205020920502	6.73214665626551	4.97898444534651	0.000872592564272057	0.00465328636969616	0.00232532004018498	ITGB1/PIK3CA/SYK/ABL1/SRC	5	0.0847457627118644
BP	GO:1990778	protein localization to cell periphery	6/59	362/18986	0.0165745856353591	5.33364547242251	4.64795161996713	0.000886503560473507	0.00471869891465397	0.00235800771285014	PIK3R1/ADAM10/ITGB1/CDK5/PLK1/AKT1	6	0.101694915254237
BP	GO:0006195	purine nucleotide catabolic process	4/59	138/18986	0.0289855072463768	9.32743797592729	5.4816175133409	0.00089218936479983	0.00473140718597174	0.00236435823495937	GCK/FBP1/MTOR/SRC	4	0.0677966101694915
BP	GO:0035270	endocrine system development	4/59	138/18986	0.0289855072463768	9.32743797592729	5.4816175133409	0.00089218936479983	0.00473140718597174	0.00236435823495937	PDGFRA/EIF2AK3/AKT1/NR3C1	4	0.0677966101694915
BP	GO:0042908	xenobiotic transport	3/59	61/18986	0.0491803278688525	15.8260627952209	6.47534965179827	0.000902575299089022	0.00476885549371345	0.00238307174054327	NR1I2/SLC2A1/ABCC1	3	0.0508474576271186
BP	GO:0060038	cardiac muscle cell proliferation	3/59	61/18986	0.0491803278688525	15.8260627952209	6.47534965179827	0.000902575299089022	0.00476885549371345	0.00238307174054327	CDK1/MAPK14/ABL1	3	0.0508474576271186
BP	GO:0001667	ameboidal-type cell migration	5/59	241/18986	0.020746887966805	6.67627821928406	4.95130737965764	0.000905757386838353	0.00477687121845448	0.00238707732367229	ITGB1/PTPN11/MTOR/AKT1/SRC	5	0.0847457627118644
BP	GO:0030218	erythrocyte differentiation	4/59	139/18986	0.0287769784172662	9.26033410559688	5.45725583536081	0.000916511634279165	0.00482471904357234	0.0024109876308802	STAT1/MAPK14/PRKDC/CASP3	4	0.0677966101694915
BP	GO:0032388	positive regulation of intracellular transport	4/59	140/18986	0.0285714285714286	9.19418886198547	5.4331389170216	0.000941297880584454	0.00494612384504908	0.00247165551061505	PIK3R1/CDK1/PTGS2/MAPK14	4	0.0677966101694915
BP	GO:0010763	positive regulation of fibroblast migration	2/59	15/18986	0.133333333333333	42.9062146892655	9.06503252349582	0.0009712412418998	0.00507557581604832	0.00253634468692844	ITGB1/AKT1	2	0.0338983050847458
BP	GO:0043201	response to L-leucine	2/59	15/18986	0.133333333333333	42.9062146892655	9.06503252349582	0.0009712412418998	0.00507557581604832	0.00253634468692844	PIK3CA/MTOR	2	0.0338983050847458
BP	GO:0160049	negative regulation of cGAS/STING signaling pathway	2/59	15/18986	0.133333333333333	42.9062146892655	9.06503252349582	0.0009712412418998	0.00507557581604832	0.00253634468692844	PRKDC/AKT1	2	0.0338983050847458
BP	GO:0051893	regulation of focal adhesion assembly	3/59	63/18986	0.0476190476190476	15.3236481033091	6.35798265016643	0.000991518384475924	0.00516273365709878	0.00257989882444591	KDR/ABL1/SRC	3	0.0508474576271186
BP	GO:0090109	regulation of cell-substrate junction assembly	3/59	63/18986	0.0476190476190476	15.3236481033091	6.35798265016643	0.000991518384475924	0.00516273365709878	0.00257989882444591	KDR/ABL1/SRC	3	0.0508474576271186
BP	GO:0010639	negative regulation of organelle organization	6/59	371/18986	0.0161725067385445	5.20425784640687	4.56599249592958	0.00100642179761547	0.00523084082854853	0.00261393304415002	PIK3R1/PIK3CA/MTOR/PLK1/AKT1/SRC	6	0.101694915254237
BP	GO:0002274	myeloid leukocyte activation	5/59	247/18986	0.0202429149797571	6.51410142043505	4.87012867874101	0.00101090735720747	0.00524465317871289	0.00262083529174184	ADAM10/MIF/PIK3CD/PIK3CG/SYK	5	0.0847457627118644
BP	GO:2000351	regulation of endothelial cell apoptotic process	3/59	64/18986	0.046875	15.0842161016949	6.30129139523435	0.00103799496432054	0.00537546489645421	0.00268620395478734	NFE2L2/KDR/ABL1	3	0.0508474576271186
BP	GO:0006644	phospholipid metabolic process	6/59	374/18986	0.0160427807486631	5.16251246261216	4.53926190712987	0.00104905339876734	0.00542294450642073	0.00270993025912019	PIK3R1/CHKA/PIK3CA/PIK3CD/PIK3CB/PIK3CG	6	0.101694915254237
BP	GO:0032615	interleukin-12 production	3/59	65/18986	0.0461538461538462	14.8521512385919	6.24586043372289	0.00108582880335951	0.00557288521795782	0.00278485797980538	NFKB1/MAPK14/SYK	3	0.0508474576271186
BP	GO:0032655	regulation of interleukin-12 production	3/59	65/18986	0.0461538461538462	14.8521512385919	6.24586043372289	0.00108582880335951	0.00557288521795782	0.00278485797980538	NFKB1/MAPK14/SYK	3	0.0508474576271186
BP	GO:0051057	positive regulation of small GTPase mediated signal transduction	3/59	65/18986	0.0461538461538462	14.8521512385919	6.24586043372289	0.00108582880335951	0.00557288521795782	0.00278485797980538	PIK3CB/PIK3CG/SRC	3	0.0508474576271186
BP	GO:1903078	positive regulation of protein localization to plasma membrane	3/59	65/18986	0.0461538461538462	14.8521512385919	6.24586043372289	0.00108582880335951	0.00557288521795782	0.00278485797980538	PIK3R1/ITGB1/AKT1	3	0.0508474576271186
BP	GO:0006704	glucocorticoid biosynthetic process	2/59	16/18986	0.125	40.2245762711864	8.76344776033821	0.00110777426631683	0.00563511413131734	0.0028159547419252	CYP17A1/NR3C1	2	0.0338983050847458
BP	GO:0048308	organelle inheritance	2/59	16/18986	0.125	40.2245762711864	8.76344776033821	0.00110777426631683	0.00563511413131734	0.0028159547419252	CDK1/PLK1	2	0.0338983050847458
BP	GO:0048313	Golgi inheritance	2/59	16/18986	0.125	40.2245762711864	8.76344776033821	0.00110777426631683	0.00563511413131734	0.0028159547419252	CDK1/PLK1	2	0.0338983050847458
BP	GO:0051770	positive regulation of nitric-oxide synthase biosynthetic process	2/59	16/18986	0.125	40.2245762711864	8.76344776033821	0.00110777426631683	0.00563511413131734	0.0028159547419252	STAT1/KDR	2	0.0338983050847458
BP	GO:0090336	positive regulation of brown fat cell differentiation	2/59	16/18986	0.125	40.2245762711864	8.76344776033821	0.00110777426631683	0.00563511413131734	0.0028159547419252	PTGS2/MAPK14	2	0.0338983050847458
BP	GO:0060047	heart contraction	5/59	253/18986	0.0197628458498024	6.35961680176861	4.79160213151601	0.00112488789168529	0.00570300478218246	0.00284988076290382	PIK3CA/SCN9A/MTOR/PIK3CG/SRC	5	0.0847457627118644
BP	GO:0060048	cardiac muscle contraction	4/59	147/18986	0.0272108843537415	8.75637034474807	5.27082621215572	0.00112820192318494	0.00570300478218246	0.00284988076290382	PIK3CA/SCN9A/MTOR/PIK3CG	4	0.0677966101694915
BP	GO:0071675	regulation of mononuclear cell migration	4/59	147/18986	0.0272108843537415	8.75637034474807	5.27082621215572	0.00112820192318494	0.00570300478218246	0.00284988076290382	ADAM10/MIF/AKT1/ABL1	4	0.0677966101694915
BP	GO:0000271	polysaccharide biosynthetic process	3/59	66/18986	0.0454545454545455	14.6271186440678	6.19164223943921	0.00113503511001261	0.00570300478218246	0.00284988076290382	NFKB1/GCK/AKT1	3	0.0508474576271186
BP	GO:0002931	response to ischemia	3/59	66/18986	0.0454545454545455	14.6271186440678	6.19164223943921	0.00113503511001261	0.00570300478218246	0.00284988076290382	NFE2L2/NQO1/PIK3CB	3	0.0508474576271186
BP	GO:0045428	regulation of nitric oxide biosynthetic process	3/59	66/18986	0.0454545454545455	14.6271186440678	6.19164223943921	0.00113503511001261	0.00570300478218246	0.00284988076290382	PTGS2/PIK3CB/AKT1	3	0.0508474576271186
BP	GO:0045453	bone resorption	3/59	66/18986	0.0454545454545455	14.6271186440678	6.19164223943921	0.00113503511001261	0.00570300478218246	0.00284988076290382	NOX4/SYK/SRC	3	0.0508474576271186
BP	GO:0008203	cholesterol metabolic process	4/59	148/18986	0.027027027027027	8.69720568025653	5.24852135509464	0.0011568752613748	0.00580257888965785	0.0028996395031146	NPC1/CYP3A4/EPHX2/LIPE	4	0.0677966101694915
BP	GO:0042326	negative regulation of phosphorylation	5/59	256/18986	0.01953125	6.28509004237288	4.75328549836579	0.00118533062040678	0.00592607904479041	0.00296135446387134	NTRK3/PRKDC/PLK1/AKT1/ABL1	5	0.0847457627118644
BP	GO:0042446	hormone biosynthetic process	3/59	67/18986	0.0447761194029851	14.408803440425	6.13859176936036	0.00118562892008006	0.00592607904479041	0.00296135446387134	NFKB1/CYP17A1/NR3C1	3	0.0508474576271186
BP	GO:0031669	cellular response to nutrient levels	5/59	257/18986	0.0194552529182879	6.26063443909517	4.74064905431441	0.00120600372700296	0.00601743424829823	0.00300700608911309	NFE2L2/SLC2A1/CHKA/MTOR/EIF2AK3	5	0.0847457627118644
BP	GO:0014074	response to purine-containing compound	4/59	150/18986	0.0266666666666667	8.58124293785311	5.20453720887891	0.00121575018443118	0.00604503861201572	0.00302080042177374	STAT1/FBP1/PTGS2/PIK3CG	4	0.0677966101694915
BP	GO:0034101	erythrocyte homeostasis	4/59	150/18986	0.0266666666666667	8.58124293785311	5.20453720887891	0.00121575018443118	0.00604503861201572	0.00302080042177374	STAT1/MAPK14/PRKDC/CASP3	4	0.0677966101694915
BP	GO:1901136	carbohydrate derivative catabolic process	5/59	258/18986	0.0193798449612403	6.23636841413743	4.72807941623584	0.00122694313345294	0.00609013814857526	0.00304333736616811	GCK/GUSB/FBP1/MTOR/SRC	5	0.0847457627118644
BP	GO:0019229	regulation of vasoconstriction	3/59	68/18986	0.0441176470588235	14.1969092721834	6.08666629902158	0.00123762509782019	0.00610318568570856	0.00304985742471613	ITGB1/PTGS2/ABL1	3	0.0508474576271186
BP	GO:0080164	regulation of nitric oxide metabolic process	3/59	68/18986	0.0441176470588235	14.1969092721834	6.08666629902158	0.00123762509782019	0.00610318568570856	0.00304985742471613	PTGS2/PIK3CB/AKT1	3	0.0508474576271186
BP	GO:1905953	negative regulation of lipid localization	3/59	68/18986	0.0441176470588235	14.1969092721834	6.08666629902158	0.00123762509782019	0.00610318568570856	0.00304985742471613	NFKB1/PTPN11/AKT1	3	0.0508474576271186
BP	GO:0060078	regulation of postsynaptic membrane potential	4/59	151/18986	0.0264900662251656	8.52441351442362	5.18285109567989	0.00124596149757639	0.00610318568570856	0.00304985742471613	GRIN1/CDK5/AKT1/GABRA1	4	0.0677966101694915
BP	GO:0045927	positive regulation of growth	5/59	259/18986	0.0193050193050193	6.2122897716118	4.71557595062556	0.0012481509671947	0.00610318568570856	0.00304985742471613	ADAM10/CDK1/MAPK14/MTOR/AKT1	5	0.0847457627118644
BP	GO:0031647	regulation of protein stability	6/59	387/18986	0.0155038759689922	4.98909473130995	4.42665270617564	0.00125010375437168	0.00610318568570856	0.00304985742471613	PIK3R1/PRKDC/MTOR/PLK1/SRC/CASP3	6	0.101694915254237
BP	GO:0010042	response to manganese ion	2/59	17/18986	0.117647058823529	37.8584247258225	8.48847019528922	0.00125297189574149	0.00610318568570856	0.00304985742471613	PTGS2/EIF2AK3	2	0.0338983050847458
BP	GO:0010831	positive regulation of myotube differentiation	2/59	17/18986	0.117647058823529	37.8584247258225	8.48847019528922	0.00125297189574149	0.00610318568570856	0.00304985742471613	MAPK14/MTOR	2	0.0338983050847458
BP	GO:0045725	positive regulation of glycogen biosynthetic process	2/59	17/18986	0.117647058823529	37.8584247258225	8.48847019528922	0.00125297189574149	0.00610318568570856	0.00304985742471613	GCK/AKT1	2	0.0338983050847458
BP	GO:0072224	metanephric glomerulus development	2/59	17/18986	0.117647058823529	37.8584247258225	8.48847019528922	0.00125297189574149	0.00610318568570856	0.00304985742471613	PDGFRA/PDGFRB	2	0.0338983050847458
BP	GO:1901334	lactone metabolic process	2/59	17/18986	0.117647058823529	37.8584247258225	8.48847019528922	0.00125297189574149	0.00610318568570856	0.00304985742471613	SLC2A1/AKR1A1	2	0.0338983050847458
BP	GO:0045576	mast cell activation	3/59	69/18986	0.0434782608695652	13.9911569638909	6.03582527105757	0.00129103833702186	0.0062673248543413	0.00313188033667071	PIK3CD/PIK3CG/SYK	3	0.0508474576271186
BP	GO:0061180	mammary gland epithelium development	3/59	69/18986	0.0434782608695652	13.9911569638909	6.03582527105757	0.00129103833702186	0.0062673248543413	0.00313188033667071	AKT1/SRC/NR3C1	3	0.0508474576271186
BP	GO:0072577	endothelial cell apoptotic process	3/59	70/18986	0.0428571428571429	13.7912832929782	5.98603015567188	0.00134588316207158	0.00651153253285561	0.00325391473638324	NFE2L2/KDR/ABL1	3	0.0508474576271186
BP	GO:2000401	regulation of lymphocyte migration	3/59	70/18986	0.0428571428571429	13.7912832929782	5.98603015567188	0.00134588316207158	0.00651153253285561	0.00325391473638324	ADAM10/AKT1/ABL1	3	0.0508474576271186
BP	GO:0072523	purine-containing compound catabolic process	4/59	155/18986	0.0258064516129032	8.30442864953526	5.09807034935282	0.00137207915775886	0.00662709613402387	0.00331166367688742	GCK/FBP1/MTOR/SRC	4	0.0677966101694915
BP	GO:0032970	regulation of actin filament-based process	6/59	395/18986	0.0151898734177215	4.88804977472645	4.35982847966012	0.00138775885857357	0.00669156330293712	0.00334387893034447	PIK3R1/PDGFRA/PDGFRB/PIK3CA/MTOR/ABL1	6	0.101694915254237
BP	GO:0045600	positive regulation of fat cell differentiation	3/59	71/18986	0.0422535211267606	13.5970398663165	5.93724432193945	0.00140217392901542	0.00673798685207465	0.00336707750454979	PTGS2/MAPK14/AKT1	3	0.0508474576271186
BP	GO:1905039	carboxylic acid transmembrane transport	4/59	156/18986	0.0256410256410256	8.25119513255106	5.07735052691265	0.00140495094754522	0.00673798685207465	0.00336707750454979	SLC2A1/ITGB1/ABCC1/AKT1	4	0.0677966101694915
BP	GO:0009404	toxin metabolic process	2/59	18/18986	0.111111111111111	35.7551789077213	8.23636199579061	0.00140678080320415	0.00673798685207465	0.00336707750454979	NFE2L2/CYP3A4	2	0.0338983050847458
BP	GO:0044539	long-chain fatty acid import into cell	2/59	18/18986	0.111111111111111	35.7551789077213	8.23636199579061	0.00140678080320415	0.00673798685207465	0.00336707750454979	SLC2A1/AKT1	2	0.0338983050847458
BP	GO:1903522	regulation of blood circulation	5/59	267/18986	0.0187265917602996	6.02615374849235	4.61785714167464	0.00142773370696501	0.00682694667547104	0.00341153212085324	ITGB1/PTGS2/PIK3CG/ABL1/SRC	5	0.0847457627118644
BP	GO:0009411	response to UV	4/59	157/18986	0.0254777070063694	8.19863974954119	5.05681486709066	0.001438369385341	0.00686635901255129	0.00343122708264198	PIK3R1/MAPK14/AKT1/CASP3	4	0.0677966101694915
BP	GO:0046626	regulation of insulin receptor signaling pathway	3/59	72/18986	0.0416666666666667	13.4081920903955	5.88943291896187	0.00145992482661556	0.00694614316344947	0.00347109647176466	CTSD/PTPN11/SRC	3	0.0508474576271186
BP	GO:0050918	positive chemotaxis	3/59	72/18986	0.0416666666666667	13.4081920903955	5.88943291896187	0.00145992482661556	0.00694614316344947	0.00347109647176466	NTRK3/MIF/KDR	3	0.0508474576271186
BP	GO:0016125	sterol metabolic process	4/59	159/18986	0.0251572327044025	8.0955122055218	5.01628459410517	0.00150686557205306	0.00713398898716211	0.00356496597036003	NPC1/CYP3A4/EPHX2/LIPE	4	0.0677966101694915
BP	GO:1902652	secondary alcohol metabolic process	4/59	159/18986	0.0251572327044025	8.0955122055218	5.01628459410517	0.00150686557205306	0.00713398898716211	0.00356496597036003	NPC1/CYP3A4/EPHX2/LIPE	4	0.0677966101694915
BP	GO:1903825	organic acid transmembrane transport	4/59	159/18986	0.0251572327044025	8.0955122055218	5.01628459410517	0.00150686557205306	0.00713398898716211	0.00356496597036003	SLC2A1/ITGB1/ABCC1/AKT1	4	0.0677966101694915
BP	GO:0042698	ovulation cycle	3/59	73/18986	0.0410958904109589	13.2245182261435	5.8425627659957	0.00151914987740177	0.00716848848398959	0.00358220590897023	PDGFRA/SRC/CASP3	3	0.0508474576271186
BP	GO:0051881	regulation of mitochondrial membrane potential	3/59	73/18986	0.0410958904109589	13.2245182261435	5.8425627659957	0.00151914987740177	0.00716848848398959	0.00358220590897023	KDR/ABL1/SRC	3	0.0508474576271186
BP	GO:0032310	prostaglandin secretion	2/59	19/18986	0.105263157894737	33.8733273862623	8.0040825445179	0.00156914789974593	0.00735602177184814	0.00367591922850697	MIF/PTGS2	2	0.0338983050847458
BP	GO:0045780	positive regulation of bone resorption	2/59	19/18986	0.105263157894737	33.8733273862623	8.0040825445179	0.00156914789974593	0.00735602177184814	0.00367591922850697	SYK/SRC	2	0.0338983050847458
BP	GO:0055003	cardiac myofibril assembly	2/59	19/18986	0.105263157894737	33.8733273862623	8.0040825445179	0.00156914789974593	0.00735602177184814	0.00367591922850697	PDGFRA/PDGFRB	2	0.0338983050847458
BP	GO:0061098	positive regulation of protein tyrosine kinase activity	2/59	19/18986	0.105263157894737	33.8733273862623	8.0040825445179	0.00156914789974593	0.00735602177184814	0.00367591922850697	NOX4/SRC	2	0.0338983050847458
BP	GO:0006631	fatty acid metabolic process	6/59	405/18986	0.0148148148148148	4.76735718769617	4.27878223090316	0.00157582487761444	0.00737012483118831	0.00368296674802461	CYP3A4/HSD17B10/MIF/PTGS2/MAPK14/AKT1	6	0.101694915254237
BP	GO:0009166	nucleotide catabolic process	4/59	161/18986	0.0248447204968944	7.99494683650911	4.97645726745562	0.00157760641029339	0.00737012483118831	0.00368296674802461	GCK/FBP1/MTOR/SRC	4	0.0677966101694915
BP	GO:0071260	cellular response to mechanical stimulus	3/59	74/18986	0.0405405405405405	13.0458085203848	5.79660225076372	0.00157986293871761	0.00737012483118831	0.00368296674802461	NFKB1/SLC2A1/PTGS2	3	0.0508474576271186
BP	GO:0030902	hindbrain development	4/59	162/18986	0.0246913580246914	7.94559531282695	4.95680051382623	0.00161383064544676	0.00750418172088614	0.0037499570742958	ITGB1/PTPN11/CDK5/ABL1	4	0.0677966101694915
BP	GO:0050729	positive regulation of inflammatory response	4/59	162/18986	0.0246913580246914	7.94559531282695	4.95680051382623	0.00161383064544676	0.00750418172088614	0.0037499570742958	ABCC1/PTGS2/PIK3CG/CASP3	4	0.0677966101694915
BP	GO:0097305	response to alcohol	5/59	275/18986	0.0181818181818182	5.85084745762712	4.5240342149843	0.00162573435854433	0.00754730076806421	0.00377150433714423	GRIN1/FBP1/CDK1/NQO1/AKT1	5	0.0847457627118644
BP	GO:0001558	regulation of cell growth	6/59	408/18986	0.0147058823529412	4.73230309072782	4.25498391050602	0.00163587124118105	0.00757414940850749	0.00378492102305487	ADAM10/FBP1/CDK5/MTOR/AKT1/ABL1	6	0.101694915254237
BP	GO:0032481	positive regulation of type I interferon production	3/59	75/18986	0.04	12.8718644067797	5.75152123523818	0.00164207770376147	0.00757414940850749	0.00378492102305487	STAT1/PTPN11/SYK	3	0.0508474576271186
BP	GO:0045123	cellular extravasation	3/59	75/18986	0.04	12.8718644067797	5.75152123523818	0.00164207770376147	0.00757414940850749	0.00378492102305487	ITGB1/PIK3CD/PIK3CG	3	0.0508474576271186
BP	GO:0071496	cellular response to external stimulus	3/59	75/18986	0.04	12.8718644067797	5.75152123523818	0.00164207770376147	0.00757414940850749	0.00378492102305487	NFKB1/SLC2A1/PTGS2	3	0.0508474576271186
BP	GO:0051017	actin filament bundle assembly	4/59	164/18986	0.024390243902439	7.84869780901199	4.91798793371948	0.00168801084781952	0.00777352026066487	0.00388454975877366	PIK3R1/MTOR/ABL1/SRC	4	0.0677966101694915
BP	GO:0036499	PERK-mediated unfolded protein response	2/59	20/18986	0.1	32.1796610169492	7.7891295916852	0.00174002033349488	0.0079114395194878	0.00395347017135712	NFE2L2/EIF2AK3	2	0.0338983050847458
BP	GO:0051767	nitric-oxide synthase biosynthetic process	2/59	20/18986	0.1	32.1796610169492	7.7891295916852	0.00174002033349488	0.0079114395194878	0.00395347017135712	STAT1/KDR	2	0.0338983050847458
BP	GO:0051769	regulation of nitric-oxide synthase biosynthetic process	2/59	20/18986	0.1	32.1796610169492	7.7891295916852	0.00174002033349488	0.0079114395194878	0.00395347017135712	STAT1/KDR	2	0.0338983050847458
BP	GO:0051900	regulation of mitochondrial depolarization	2/59	20/18986	0.1	32.1796610169492	7.7891295916852	0.00174002033349488	0.0079114395194878	0.00395347017135712	KDR/SRC	2	0.0338983050847458
BP	GO:0061298	retina vasculature development in camera-type eye	2/59	20/18986	0.1	32.1796610169492	7.7891295916852	0.00174002033349488	0.0079114395194878	0.00395347017135712	PDGFRA/PDGFRB	2	0.0338983050847458
BP	GO:0070875	positive regulation of glycogen metabolic process	2/59	20/18986	0.1	32.1796610169492	7.7891295916852	0.00174002033349488	0.0079114395194878	0.00395347017135712	GCK/AKT1	2	0.0338983050847458
BP	GO:1900037	regulation of cellular response to hypoxia	2/59	20/18986	0.1	32.1796610169492	7.7891295916852	0.00174002033349488	0.0079114395194878	0.00395347017135712	NFE2L2/PIK3CB	2	0.0338983050847458
BP	GO:1902001	fatty acid transmembrane transport	2/59	20/18986	0.1	32.1796610169492	7.7891295916852	0.00174002033349488	0.0079114395194878	0.00395347017135712	SLC2A1/AKT1	2	0.0338983050847458
BP	GO:0030239	myofibril assembly	3/59	77/18986	0.038961038961039	12.5375302663438	5.66388400438467	0.00177106630331138	0.0079892912330194	0.00399237389127788	PDGFRA/PDGFRB/ITGB1	3	0.0508474576271186
BP	GO:0033135	regulation of peptidyl-serine phosphorylation	3/59	77/18986	0.038961038961039	12.5375302663438	5.66388400438467	0.00177106630331138	0.0079892912330194	0.00399237389127788	NTRK3/PTGS2/AKT1	3	0.0508474576271186
BP	GO:0051966	regulation of synaptic transmission, glutamatergic	3/59	77/18986	0.038961038961039	12.5375302663438	5.66388400438467	0.00177106630331138	0.0079892912330194	0.00399237389127788	GRIN1/CDK5/PTGS2	3	0.0508474576271186
BP	GO:1900076	regulation of cellular response to insulin stimulus	3/59	77/18986	0.038961038961039	12.5375302663438	5.66388400438467	0.00177106630331138	0.0079892912330194	0.00399237389127788	CTSD/PTPN11/SRC	3	0.0508474576271186
BP	GO:1904377	positive regulation of protein localization to cell periphery	3/59	77/18986	0.038961038961039	12.5375302663438	5.66388400438467	0.00177106630331138	0.0079892912330194	0.00399237389127788	PIK3R1/ITGB1/AKT1	3	0.0508474576271186
BP	GO:0002833	positive regulation of response to biotic stimulus	6/59	416/18986	0.0144230769230769	4.64129726205997	4.19263700827857	0.00180454629076254	0.00812754051522406	0.00406145922171128	PIK3R1/MIF/PRKDC/SYK/AKT1/SRC	6	0.101694915254237
BP	GO:0061572	actin filament bundle organization	4/59	168/18986	0.0238095238095238	7.66182405165456	4.84229766069901	0.00184343279299323	0.0082896687822846	0.00414247725467213	PIK3R1/MTOR/ABL1/SRC	4	0.0677966101694915
BP	GO:0001780	neutrophil homeostasis	2/59	21/18986	0.0952380952380952	30.6472962066182	7.58942252248494	0.00191934548874549	0.00855062454535838	0.00427288093440888	PIK3CD/PIK3CB	2	0.0338983050847458
BP	GO:0035821	modulation of process of another organism	2/59	21/18986	0.0952380952380952	30.6472962066182	7.58942252248494	0.00191934548874549	0.00855062454535838	0.00427288093440888	SYK/AKT1	2	0.0338983050847458
BP	GO:0042359	vitamin D metabolic process	2/59	21/18986	0.0952380952380952	30.6472962066182	7.58942252248494	0.00191934548874549	0.00855062454535838	0.00427288093440888	NFKB1/CYP3A4	2	0.0338983050847458
BP	GO:0071474	cellular hyperosmotic response	2/59	21/18986	0.0952380952380952	30.6472962066182	7.58942252248494	0.00191934548874549	0.00855062454535838	0.00427288093440888	SLC2A1/FBP1	2	0.0338983050847458
BP	GO:0140354	lipid import into cell	2/59	21/18986	0.0952380952380952	30.6472962066182	7.58942252248494	0.00191934548874549	0.00855062454535838	0.00427288093440888	SLC2A1/AKT1	2	0.0338983050847458
BP	GO:2000269	regulation of fibroblast apoptotic process	2/59	21/18986	0.0952380952380952	30.6472962066182	7.58942252248494	0.00191934548874549	0.00855062454535838	0.00427288093440888	PIK3CA/PIK3CG	2	0.0338983050847458
BP	GO:0001678	intracellular glucose homeostasis	4/59	170/18986	0.0235294117647059	7.57168494516451	4.80538245760278	0.00192475123860417	0.00856141287372925	0.00427827203097329	PIK3R1/GCK/PIK3CA/NOX4	4	0.0677966101694915
BP	GO:1901988	negative regulation of cell cycle phase transition	5/59	287/18986	0.0174216027874564	5.60621272072285	4.39001660981094	0.00195971341983307	0.00870343312925865	0.00434924177580682	CDK1/PTPN11/MAPK14/PRKDC/PLK1	5	0.0847457627118644
BP	GO:0090049	regulation of cell migration involved in sprouting angiogenesis	3/59	80/18986	0.0375	12.0673728813559	5.53834651608216	0.0019761449867783	0.00876284384399837	0.00437893023996103	PTGS2/KDR/ABL1	3	0.0508474576271186
BP	GO:0140694	non-membrane-bounded organelle assembly	6/59	425/18986	0.0141176470588235	4.5430109670987	4.12436119276732	0.00200979362476762	0.00889829924299119	0.0044466194232188	PDGFRA/PDGFRB/ITGB1/PRKDC/PLK1/SRC	6	0.101694915254237
BP	GO:0031397	negative regulation of protein ubiquitination	3/59	81/18986	0.037037037037037	11.9183929692404	5.4979818934395	0.00204764846910788	0.00903678685476898	0.00451582385067064	CDK5/AKT1/ABL1	3	0.0508474576271186
BP	GO:0043299	leukocyte degranulation	3/59	81/18986	0.037037037037037	11.9183929692404	5.4979818934395	0.00204764846910788	0.00903678685476898	0.00451582385067064	PIK3CD/PIK3CG/SYK	3	0.0508474576271186
BP	GO:0061448	connective tissue development	5/59	290/18986	0.0172413793103448	5.54821741671537	4.35768949605389	0.00205052221765584	0.00903678685476898	0.00451582385067064	PDGFRB/PTPN11/MAPK14/PIK3CA/EIF2AK3	5	0.0847457627118644
BP	GO:0032303	regulation of icosanoid secretion	2/59	22/18986	0.0909090909090909	29.2542372881356	7.40321514776951	0.00210707098504142	0.00924340467291107	0.00461907400873397	MIF/SYK	2	0.0338983050847458
BP	GO:0072111	cell proliferation involved in kidney development	2/59	22/18986	0.0909090909090909	29.2542372881356	7.40321514776951	0.00210707098504142	0.00924340467291107	0.00461907400873397	STAT1/PDGFRB	2	0.0338983050847458
BP	GO:0140896	cGAS/STING signaling pathway	2/59	22/18986	0.0909090909090909	29.2542372881356	7.40321514776951	0.00210707098504142	0.00924340467291107	0.00461907400873397	PRKDC/AKT1	2	0.0338983050847458
BP	GO:0014823	response to activity	3/59	82/18986	0.0365853658536585	11.773046713518	5.4583204690432	0.00212074499786281	0.00928918686850136	0.00464195208853217	CDK1/ITGB1/PIK3CA	3	0.0508474576271186
BP	GO:0071901	negative regulation of protein serine/threonine kinase activity	3/59	83/18986	0.036144578313253	11.6312027772105	5.41934121830924	0.00219544698994502	0.009601733863037	0.00479813671422516	PLK1/AKT1/ABL1	3	0.0508474576271186
BP	GO:0051054	positive regulation of DNA metabolic process	5/59	295/18986	0.0169491525423729	5.45417983338121	4.30479923668675	0.00220866822209013	0.00964485407789435	0.0048196845605812	PDGFRB/CDK1/PRKDC/NOX4/AKT1	5	0.0847457627118644
BP	GO:0034248	regulation of amide metabolic process	3/59	84/18986	0.0357142857142857	11.4927360774818	5.38102399133126	0.00227176670725177	0.00985669705313224	0.00492554581143847	NFE2L2/MTOR/CASP3	3	0.0508474576271186
BP	GO:0070509	calcium ion import	3/59	84/18986	0.0357142857142857	11.4927360774818	5.38102399133126	0.00227176670725177	0.00985669705313224	0.00492554581143847	PDGFRB/GCK/CDK5	3	0.0508474576271186
BP	GO:0002758	innate immune response-activating signaling pathway	5/59	297/18986	0.0168350168350168	5.41745134965474	4.28397949426988	0.00227435812100856	0.00985669705313224	0.00492554581143847	PIK3R1/PRKDC/SYK/AKT1/SRC	5	0.0847457627118644
BP	GO:0045165	cell fate commitment	5/59	297/18986	0.0168350168350168	5.41745134965474	4.28397949426988	0.00227435812100856	0.00985669705313224	0.00492554581143847	ITGB1/PRKDC/KDR/MTOR/CASP3	5	0.0847457627118644
BP	GO:0046651	lymphocyte proliferation	5/59	297/18986	0.0168350168350168	5.41745134965474	4.28397949426988	0.00227435812100856	0.00985669705313224	0.00492554581143847	MIF/PIK3CG/SYK/ABL1/CASP3	5	0.0847457627118644
BP	GO:0002223	stimulatory C-type lectin receptor signaling pathway	2/59	23/18986	0.0869565217391304	27.9823139277819	7.22902957970341	0.00230314467626158	0.00992150461891061	0.00495793116653749	SYK/SRC	2	0.0338983050847458
BP	GO:0035331	negative regulation of hippo signaling	2/59	23/18986	0.0869565217391304	27.9823139277819	7.22902957970341	0.00230314467626158	0.00992150461891061	0.00495793116653749	MAPK14/SRC	2	0.0338983050847458
BP	GO:1990840	response to lectin	2/59	23/18986	0.0869565217391304	27.9823139277819	7.22902957970341	0.00230314467626158	0.00992150461891061	0.00495793116653749	SYK/SRC	2	0.0338983050847458
BP	GO:1990858	cellular response to lectin	2/59	23/18986	0.0869565217391304	27.9823139277819	7.22902957970341	0.00230314467626158	0.00992150461891061	0.00495793116653749	SYK/SRC	2	0.0338983050847458
BP	GO:1903532	positive regulation of secretion by cell	5/59	298/18986	0.0167785234899329	5.39927198270959	4.27364011899668	0.00230773307383155	0.00992326584535509	0.00495881127896154	GCK/PTPN11/CDK5/MIF/SYK	5	0.0847457627118644
BP	GO:0032102	negative regulation of response to external stimulus	6/59	437/18986	0.0137299771167048	4.4182600938603	4.03623076426841	0.00231047109958076	0.00992326584535509	0.00495881127896154	NFKB1/PDGFRA/MIF/MAPK14/SYK/SRC	6	0.101694915254237
BP	GO:0002437	inflammatory response to antigenic stimulus	3/59	85/18986	0.0352941176470588	11.3575274177468	5.34334946655368	0.00234971625766616	0.0100168438978369	0.00500557369663144	MAPK14/SYK/SRC	3	0.0508474576271186
BP	GO:0030593	neutrophil chemotaxis	3/59	85/18986	0.0352941176470588	11.3575274177468	5.34334946655368	0.00234971625766616	0.0100168438978369	0.00500557369663144	PIK3CD/PIK3CG/SYK	3	0.0508474576271186
BP	GO:0030968	endoplasmic reticulum unfolded protein response	3/59	85/18986	0.0352941176470588	11.3575274177468	5.34334946655368	0.00234971625766616	0.0100168438978369	0.00500557369663144	NFE2L2/PIK3R1/EIF2AK3	3	0.0508474576271186
BP	GO:0032418	lysosome localization	3/59	85/18986	0.0352941176470588	11.3575274177468	5.34334946655368	0.00234971625766616	0.0100168438978369	0.00500557369663144	PIK3CD/PIK3CG/SYK	3	0.0508474576271186
BP	GO:0048041	focal adhesion assembly	3/59	85/18986	0.0352941176470588	11.3575274177468	5.34334946655368	0.00234971625766616	0.0100168438978369	0.00500557369663144	KDR/ABL1/SRC	3	0.0508474576271186
BP	GO:0016052	carbohydrate catabolic process	4/59	180/18986	0.0222222222222222	7.15103578154426	4.62942130050077	0.00236894220684531	0.0100838207588119	0.00503904308249776	GCK/FBP1/MTOR/SRC	4	0.0677966101694915
BP	GO:0150076	neuroinflammatory response	3/59	86/18986	0.0348837209302326	11.2254631454474	5.30629910741163	0.00242930759604281	0.0103101826820219	0.00515215967893227	ITGB1/PTGS2/NR3C1	3	0.0508474576271186
BP	GO:1990849	vacuolar localization	3/59	86/18986	0.0348837209302326	11.2254631454474	5.30629910741163	0.00242930759604281	0.0103101826820219	0.00515215967893227	PIK3CD/PIK3CG/SYK	3	0.0508474576271186
BP	GO:0006925	inflammatory cell apoptotic process	2/59	24/18986	0.0833333333333333	26.816384180791	7.06560542015999	0.00250751464970937	0.0105303730917631	0.00526219227347923	PIK3CD/PIK3CB	2	0.0338983050847458
BP	GO:0032770	positive regulation of monooxygenase activity	2/59	24/18986	0.0833333333333333	26.816384180791	7.06560542015999	0.00250751464970937	0.0105303730917631	0.00526219227347923	DHFR/AKT1	2	0.0338983050847458
BP	GO:0036120	cellular response to platelet-derived growth factor stimulus	2/59	24/18986	0.0833333333333333	26.816384180791	7.06560542015999	0.00250751464970937	0.0105303730917631	0.00526219227347923	PDGFRB/SRC	2	0.0338983050847458
BP	GO:0045932	negative regulation of muscle contraction	2/59	24/18986	0.0833333333333333	26.816384180791	7.06560542015999	0.00250751464970937	0.0105303730917631	0.00526219227347923	PTGS2/PIK3CG	2	0.0338983050847458
BP	GO:0046885	regulation of hormone biosynthetic process	2/59	24/18986	0.0833333333333333	26.816384180791	7.06560542015999	0.00250751464970937	0.0105303730917631	0.00526219227347923	NFKB1/NR3C1	2	0.0338983050847458
BP	GO:1900407	regulation of cellular response to oxidative stress	2/59	24/18986	0.0833333333333333	26.816384180791	7.06560542015999	0.00250751464970937	0.0105303730917631	0.00526219227347923	NFE2L2/DHFR	2	0.0338983050847458
BP	GO:0007422	peripheral nervous system development	3/59	87/18986	0.0344827586206897	11.0964348334307	5.26985512171549	0.00251055252518855	0.0105303730917631	0.00526219227347923	CDK1/CDK5/AKT1	3	0.0508474576271186
BP	GO:0044773	mitotic DNA damage checkpoint signaling	3/59	87/18986	0.0344827586206897	11.0964348334307	5.26985512171549	0.00251055252518855	0.0105303730917631	0.00526219227347923	CDK1/PRKDC/PLK1	3	0.0508474576271186
BP	GO:0032943	mononuclear cell proliferation	5/59	305/18986	0.0163934426229508	5.27535426507363	4.20254509297233	0.0025514609713938	0.0106863379955165	0.00534013037731596	MIF/PIK3CG/SYK/ABL1/CASP3	5	0.0847457627118644
BP	GO:0062207	regulation of pattern recognition receptor signaling pathway	4/59	184/18986	0.0217391304347826	6.99557848194547	4.56276808434549	0.00256486991410117	0.0107112253035753	0.00535256695473193	PIK3R1/PRKDC/AKT1/SRC	4	0.0677966101694915
BP	GO:1901292	nucleoside phosphate catabolic process	4/59	184/18986	0.0217391304347826	6.99557848194547	4.56276808434549	0.00256486991410117	0.0107112253035753	0.00535256695473193	GCK/FBP1/MTOR/SRC	4	0.0677966101694915
BP	GO:0042310	vasoconstriction	3/59	88/18986	0.0340909090909091	10.9703389830508	5.234000423577	0.00259346269683829	0.0107991937260218	0.00539652615246161	ITGB1/PTGS2/ABL1	3	0.0508474576271186
BP	GO:1905897	regulation of response to endoplasmic reticulum stress	3/59	88/18986	0.0340909090909091	10.9703389830508	5.234000423577	0.00259346269683829	0.0107991937260218	0.00539652615246161	NFE2L2/PIK3R1/EIF2AK3	3	0.0508474576271186
BP	GO:0030100	regulation of endocytosis	5/59	307/18986	0.0162866449511401	5.24098713631094	4.18263288187473	0.00262441255210051	0.0109122313217049	0.00545301280848343	PIK3CB/MYLK/SYK/ABL1/SRC	5	0.0847457627118644
BP	GO:0006094	gluconeogenesis	3/59	89/18986	0.0337078651685393	10.8470767472862	5.19871859769101	0.00267804961262594	0.0111030698535026	0.00554837781015596	GCK/FBP1/NR3C1	3	0.0508474576271186
BP	GO:0044042	glucan metabolic process	3/59	89/18986	0.0337078651685393	10.8470767472862	5.19871859769101	0.00267804961262594	0.0111030698535026	0.00554837781015596	NPC1/GCK/AKT1	3	0.0508474576271186
BP	GO:0048608	reproductive structure development	5/59	309/18986	0.0161812297734628	5.20706488947397	4.16289355762557	0.00269887057234252	0.0111327400101483	0.00556320445188017	PDGFRA/PTPN11/KDR/SRC/CASP3	5	0.0847457627118644
BP	GO:0006706	steroid catabolic process	2/59	25/18986	0.08	25.7437288135593	6.91186023952543	0.00272012922520529	0.0111327400101483	0.00556320445188017	CYP3A4/HSD11B1	2	0.0338983050847458
BP	GO:0008211	glucocorticoid metabolic process	2/59	25/18986	0.08	25.7437288135593	6.91186023952543	0.00272012922520529	0.0111327400101483	0.00556320445188017	CYP17A1/NR3C1	2	0.0338983050847458
BP	GO:0030813	positive regulation of nucleotide catabolic process	2/59	25/18986	0.08	25.7437288135593	6.91186023952543	0.00272012922520529	0.0111327400101483	0.00556320445188017	MTOR/SRC	2	0.0338983050847458
BP	GO:0033123	positive regulation of purine nucleotide catabolic process	2/59	25/18986	0.08	25.7437288135593	6.91186023952543	0.00272012922520529	0.0111327400101483	0.00556320445188017	MTOR/SRC	2	0.0338983050847458
BP	GO:0042178	xenobiotic catabolic process	2/59	25/18986	0.08	25.7437288135593	6.91186023952543	0.00272012922520529	0.0111327400101483	0.00556320445188017	NR1I2/CYP3A4	2	0.0338983050847458
BP	GO:0045821	positive regulation of glycolytic process	2/59	25/18986	0.08	25.7437288135593	6.91186023952543	0.00272012922520529	0.0111327400101483	0.00556320445188017	MTOR/SRC	2	0.0338983050847458
BP	GO:0050999	regulation of nitric-oxide synthase activity	2/59	25/18986	0.08	25.7437288135593	6.91186023952543	0.00272012922520529	0.0111327400101483	0.00556320445188017	DHFR/AKT1	2	0.0338983050847458
BP	GO:0090335	regulation of brown fat cell differentiation	2/59	25/18986	0.08	25.7437288135593	6.91186023952543	0.00272012922520529	0.0111327400101483	0.00556320445188017	PTGS2/MAPK14	2	0.0338983050847458
BP	GO:0046849	bone remodeling	3/59	90/18986	0.0333333333333333	10.7265536723164	5.16399386580244	0.00276432462505059	0.0112633688127887	0.00562848170938642	NOX4/SYK/SRC	3	0.0508474576271186
BP	GO:0048145	regulation of fibroblast proliferation	3/59	90/18986	0.0333333333333333	10.7265536723164	5.16399386580244	0.00276432462505059	0.0112633688127887	0.00562848170938642	PDGFRA/MIF/ABL1	3	0.0508474576271186
BP	GO:0048708	astrocyte differentiation	3/59	90/18986	0.0333333333333333	10.7265536723164	5.16399386580244	0.00276432462505059	0.0112633688127887	0.00562848170938642	PTPN11/ABL1/NR3C1	3	0.0508474576271186
BP	GO:0032640	tumor necrosis factor production	4/59	188/18986	0.0212765957446809	6.84673638658493	4.49807850197771	0.00277167597833001	0.0112633688127887	0.00562848170938642	PIK3R1/PTPN11/MIF/SYK	4	0.0677966101694915
BP	GO:0032680	regulation of tumor necrosis factor production	4/59	188/18986	0.0212765957446809	6.84673638658493	4.49807850197771	0.00277167597833001	0.0112633688127887	0.00562848170938642	PIK3R1/PTPN11/MIF/SYK	4	0.0677966101694915
BP	GO:0044774	mitotic DNA integrity checkpoint signaling	3/59	91/18986	0.032967032967033	10.6086794561371	5.12981105520211	0.00285229893843777	0.0115351624767111	0.00576430125783073	CDK1/PRKDC/PLK1	3	0.0508474576271186
BP	GO:0051591	response to cAMP	3/59	91/18986	0.032967032967033	10.6086794561371	5.12981105520211	0.00285229893843777	0.0115351624767111	0.00576430125783073	STAT1/FBP1/PIK3CG	3	0.0508474576271186
BP	GO:0061458	reproductive system development	5/59	313/18986	0.0159744408945687	5.1405209292251	4.12392273555859	0.00285237824654219	0.0115351624767111	0.00576430125783073	PDGFRA/PTPN11/KDR/SRC/CASP3	5	0.0847457627118644
BP	GO:0001503	ossification	6/59	456/18986	0.0131578947368421	4.23416592328278	3.90298986948334	0.00285464111483614	0.0115351624767111	0.00576430125783073	PTPN11/PTGS2/MAPK14/EIF2AK3/AKT1/ALPL	6	0.101694915254237
BP	GO:0002366	leukocyte activation involved in immune response	5/59	315/18986	0.0158730158730159	5.10788270110304	4.10468596998187	0.00293146408933012	0.0116905138182707	0.00584193275503466	PIK3CD/MTOR/PIK3CG/SYK/ABL1	5	0.0847457627118644
BP	GO:0048771	tissue remodeling	4/59	191/18986	0.0209424083769634	6.73919602449197	4.45078886229196	0.00293409750822823	0.0116905138182707	0.00584193275503466	NFKB1/NOX4/SYK/SRC	4	0.0677966101694915
BP	GO:0002053	positive regulation of mesenchymal cell proliferation	2/59	26/18986	0.0769230769230769	24.7535853976532	6.76685849553073	0.00294093695418269	0.0116905138182707	0.00584193275503466	STAT1/KDR	2	0.0338983050847458
BP	GO:0036119	response to platelet-derived growth factor	2/59	26/18986	0.0769230769230769	24.7535853976532	6.76685849553073	0.00294093695418269	0.0116905138182707	0.00584193275503466	PDGFRB/SRC	2	0.0338983050847458
BP	GO:0050927	positive regulation of positive chemotaxis	2/59	26/18986	0.0769230769230769	24.7535853976532	6.76685849553073	0.00294093695418269	0.0116905138182707	0.00584193275503466	NTRK3/KDR	2	0.0338983050847458
BP	GO:0051894	positive regulation of focal adhesion assembly	2/59	26/18986	0.0769230769230769	24.7535853976532	6.76685849553073	0.00294093695418269	0.0116905138182707	0.00584193275503466	KDR/ABL1	2	0.0338983050847458
BP	GO:2000042	negative regulation of double-strand break repair via homologous recombination	2/59	26/18986	0.0769230769230769	24.7535853976532	6.76685849553073	0.00294093695418269	0.0116905138182707	0.00584193275503466	PLK1/ABL1	2	0.0338983050847458
BP	GO:2000773	negative regulation of cellular senescence	2/59	26/18986	0.0769230769230769	24.7535853976532	6.76685849553073	0.00294093695418269	0.0116905138182707	0.00584193275503466	MIF/ABL1	2	0.0338983050847458
BP	GO:0001656	metanephros development	3/59	92/18986	0.0326086956521739	10.4933677229182	5.09615556910794	0.00294198360989594	0.0116905138182707	0.00584193275503466	STAT1/PDGFRA/PDGFRB	3	0.0508474576271186
BP	GO:0019319	hexose biosynthetic process	3/59	92/18986	0.0326086956521739	10.4933677229182	5.09615556910794	0.00294198360989594	0.0116905138182707	0.00584193275503466	GCK/FBP1/NR3C1	3	0.0508474576271186
BP	GO:0042100	B cell proliferation	3/59	92/18986	0.0326086956521739	10.4933677229182	5.09615556910794	0.00294198360989594	0.0116905138182707	0.00584193275503466	MIF/ABL1/CASP3	3	0.0508474576271186
BP	GO:0055017	cardiac muscle tissue growth	3/59	92/18986	0.0326086956521739	10.4933677229182	5.09615556910794	0.00294198360989594	0.0116905138182707	0.00584193275503466	CDK1/MAPK14/ABL1	3	0.0508474576271186
BP	GO:0002218	activation of innate immune response	5/59	317/18986	0.0157728706624606	5.07565631182163	4.08561155235728	0.0030121287451161	0.0119526934574524	0.00597294802482075	PIK3R1/PRKDC/SYK/AKT1/SRC	5	0.0847457627118644
BP	GO:0014910	regulation of smooth muscle cell migration	3/59	93/18986	0.032258064516129	10.3805358119191	5.06301335879937	0.00303338955026824	0.0120038157917621	0.00599849465553005	NFE2L2/PDGFRB/SRC	3	0.0508474576271186
BP	GO:2000106	regulation of leukocyte apoptotic process	3/59	93/18986	0.032258064516129	10.3805358119191	5.06301335879937	0.00303338955026824	0.0120038157917621	0.00599849465553005	MIF/PIK3CD/PIK3CB	3	0.0508474576271186
BP	GO:0072594	establishment of protein localization to organelle	6/59	462/18986	0.012987012987013	4.17917675544794	3.86241283449684	0.00304501533536106	0.0120038157917621	0.00599849465553005	PIK3R1/CDK1/PTGS2/MAPK14/SYK/AKT1	6	0.101694915254237
BP	GO:0071706	tumor necrosis factor superfamily cytokine production	4/59	193/18986	0.0207253886010363	6.66935979625889	4.41982457921912	0.00304593164740425	0.0120038157917621	0.00599849465553005	PIK3R1/PTPN11/MIF/SYK	4	0.0677966101694915
BP	GO:1903555	regulation of tumor necrosis factor superfamily cytokine production	4/59	193/18986	0.0207253886010363	6.66935979625889	4.41982457921912	0.00304593164740425	0.0120038157917621	0.00599849465553005	PIK3R1/PTPN11/MIF/SYK	4	0.0677966101694915
BP	GO:0002263	cell activation involved in immune response	5/59	319/18986	0.0156739811912226	5.04383401519579	4.06669699060356	0.00309439033016257	0.0121780601608181	0.00608556729432014	PIK3CD/MTOR/PIK3CG/SYK/ABL1	5	0.0847457627118644
BP	GO:0006941	striated muscle contraction	4/59	194/18986	0.0206185567010309	6.63498165297921	4.40450680118334	0.00310292833542138	0.0121949334168821	0.00609399912450457	PIK3CA/SCN9A/MTOR/PIK3CG	4	0.0677966101694915
BP	GO:0046889	positive regulation of lipid biosynthetic process	3/59	94/18986	0.0319148936170213	10.2701045798774	5.03037089738385	0.00312652752507938	0.0122541085648262	0.00612356987224349	PTGS2/MTOR/AKT1	3	0.0508474576271186
BP	GO:1903321	negative regulation of protein modification by small protein conjugation or removal	3/59	94/18986	0.0319148936170213	10.2701045798774	5.03037089738385	0.00312652752507938	0.0122541085648262	0.00612356987224349	CDK5/AKT1/ABL1	3	0.0508474576271186
BP	GO:0003012	muscle system process	6/59	465/18986	0.0129032258064516	4.15221432476763	3.84238089602109	0.00314370218960427	0.0123046133451223	0.00614880790154522	PTGS2/PIK3CA/SCN9A/MYLK/MTOR/PIK3CG	6	0.101694915254237
BP	GO:0018904	ether metabolic process	2/59	27/18986	0.0740740740740741	23.8367859384809	6.62978684112603	0.00316988661878681	0.0123230416115167	0.00615801679473347	EPHX2/LIPE	2	0.0338983050847458
BP	GO:0021697	cerebellar cortex formation	2/59	27/18986	0.0740740740740741	23.8367859384809	6.62978684112603	0.00316988661878681	0.0123230416115167	0.00615801679473347	PTPN11/CDK5	2	0.0338983050847458
BP	GO:0030325	adrenal gland development	2/59	27/18986	0.0740740740740741	23.8367859384809	6.62978684112603	0.00316988661878681	0.0123230416115167	0.00615801679473347	PDGFRA/NR3C1	2	0.0338983050847458
BP	GO:0035313	wound healing, spreading of epidermal cells	2/59	27/18986	0.0740740740740741	23.8367859384809	6.62978684112603	0.00316988661878681	0.0123230416115167	0.00615801679473347	ITGB1/MTOR	2	0.0338983050847458
BP	GO:0050926	regulation of positive chemotaxis	2/59	27/18986	0.0740740740740741	23.8367859384809	6.62978684112603	0.00316988661878681	0.0123230416115167	0.00615801679473347	NTRK3/KDR	2	0.0338983050847458
BP	GO:0051047	positive regulation of secretion	5/59	322/18986	0.015527950310559	4.99684177281819	4.03861955852531	0.0032208165912048	0.0124894864838732	0.00624119190293165	GCK/PTPN11/CDK5/MIF/SYK	5	0.0847457627118644
BP	GO:0051492	regulation of stress fiber assembly	3/59	95/18986	0.0315789473684211	10.1619982158787	4.99821515508334	0.00322140815547794	0.0124894864838732	0.00624119190293165	PIK3R1/MTOR/ABL1	3	0.0508474576271186
BP	GO:0019058	viral life cycle	5/59	323/18986	0.0154798761609907	4.98137167445033	4.02933773428027	0.0032637767759994	0.0126366741839977	0.00631474390071906	NPC1/ANPEP/CDK1/ITGB1/SRC	5	0.0847457627118644
BP	GO:0007044	cell-substrate junction assembly	3/59	96/18986	0.03125	10.0561440677966	4.96653357593784	0.00331804191917373	0.0128294639704979	0.0064110839749108	KDR/ABL1/SRC	3	0.0508474576271186
BP	GO:0002675	positive regulation of acute inflammatory response	2/59	28/18986	0.0714285714285714	22.9854721549637	6.49993432485292	0.00340692723097702	0.0130516164118276	0.00652209702735566	PTGS2/PIK3CG	2	0.0338983050847458
BP	GO:0006972	hyperosmotic response	2/59	28/18986	0.0714285714285714	22.9854721549637	6.49993432485292	0.00340692723097702	0.0130516164118276	0.00652209702735566	SLC2A1/FBP1	2	0.0338983050847458
BP	GO:0019433	triglyceride catabolic process	2/59	28/18986	0.0714285714285714	22.9854721549637	6.49993432485292	0.00340692723097702	0.0130516164118276	0.00652209702735566	PIK3CG/LIPE	2	0.0338983050847458
BP	GO:0035020	regulation of Rac protein signal transduction	2/59	28/18986	0.0714285714285714	22.9854721549637	6.49993432485292	0.00340692723097702	0.0130516164118276	0.00652209702735566	PIK3CB/PIK3CG	2	0.0338983050847458
BP	GO:0050995	negative regulation of lipid catabolic process	2/59	28/18986	0.0714285714285714	22.9854721549637	6.49993432485292	0.00340692723097702	0.0130516164118276	0.00652209702735566	PIK3CG/AKT1	2	0.0338983050847458
BP	GO:0150146	cell junction disassembly	2/59	28/18986	0.0714285714285714	22.9854721549637	6.49993432485292	0.00340692723097702	0.0130516164118276	0.00652209702735566	PIK3R1/ITGB1	2	0.0338983050847458
BP	GO:0010631	epithelial cell migration	3/59	97/18986	0.0309278350515464	9.95247247946881	4.93531405583092	0.0034164391513707	0.0130516164118276	0.00652209702735566	PTPN11/MTOR/SRC	3	0.0508474576271186
BP	GO:0033555	multicellular organismal response to stress	3/59	97/18986	0.0309278350515464	9.95247247946881	4.93531405583092	0.0034164391513707	0.0130516164118276	0.00652209702735566	SCN9A/MTOR/AKT1	3	0.0508474576271186
BP	GO:0051899	membrane depolarization	3/59	97/18986	0.0309278350515464	9.95247247946881	4.93531405583092	0.0034164391513707	0.0130516164118276	0.00652209702735566	KDR/ABL1/SRC	3	0.0508474576271186
BP	GO:0002275	myeloid cell activation involved in immune response	3/59	98/18986	0.0306122448979592	9.85091663784158	4.90454492174937	0.00351661004569497	0.0133986111833982	0.00669549574646893	PIK3CD/PIK3CG/SYK	3	0.0508474576271186
BP	GO:1901874	negative regulation of post-translational protein modification	3/59	98/18986	0.0306122448979592	9.85091663784158	4.90454492174937	0.00351661004569497	0.0133986111833982	0.00669549574646893	CDK5/AKT1/ABL1	3	0.0508474576271186
BP	GO:0010948	negative regulation of cell cycle process	5/59	329/18986	0.0151975683890578	4.8905259904178	3.97443848621429	0.0035302864978802	0.0134150886919447	0.00670372981542395	CDK1/PTPN11/MAPK14/PRKDC/PLK1	5	0.0847457627118644
BP	GO:0055074	calcium ion homeostasis	5/59	329/18986	0.0151975683890578	4.8905259904178	3.97443848621429	0.0035302864978802	0.0134150886919447	0.00670372981542395	GRIN1/PIK3CB/KDR/ALPL/ABL1	5	0.0847457627118644
BP	GO:0034620	cellular response to unfolded protein	3/59	99/18986	0.0303030303030303	9.75141242937853	4.87421491219588	0.0036185646551183	0.0137142166387509	0.00685320873290847	NFE2L2/PIK3R1/EIF2AK3	3	0.0508474576271186
BP	GO:0043280	positive regulation of cysteine-type endopeptidase activity involved in apoptotic process	3/59	99/18986	0.0303030303030303	9.75141242937853	4.87421491219588	0.0036185646551183	0.0137142166387509	0.00685320873290847	CTSD/EIF2AK3/SYK	3	0.0508474576271186
BP	GO:0050728	negative regulation of inflammatory response	4/59	203/18986	0.0197044334975369	6.34081990481757	4.27133750192533	0.00364909985439103	0.0137863303194118	0.00688924506798222	NFKB1/MAPK14/SYK/SRC	4	0.0677966101694915
BP	GO:0051156	glucose 6-phosphate metabolic process	2/59	29/18986	0.0689655172413793	22.1928696668615	6.37667637763677	0.00365200803163228	0.0137863303194118	0.00688924506798222	GCK/MTOR	2	0.0338983050847458
BP	GO:1903421	regulation of synaptic vesicle recycling	2/59	29/18986	0.0689655172413793	22.1928696668615	6.37667637763677	0.00365200803163228	0.0137863303194118	0.00688924506798222	CDK5/MYLK	2	0.0338983050847458
BP	GO:0002220	innate immune response activating cell surface receptor signaling pathway	3/59	100/18986	0.03	9.65389830508474	4.84431315867973	0.0037223128928769	0.0139781618974658	0.00698510631041381	PIK3R1/SYK/SRC	3	0.0508474576271186
BP	GO:0014909	smooth muscle cell migration	3/59	100/18986	0.03	9.65389830508474	4.84431315867973	0.0037223128928769	0.0139781618974658	0.00698510631041381	NFE2L2/PDGFRB/SRC	3	0.0508474576271186
BP	GO:0060419	heart growth	3/59	100/18986	0.03	9.65389830508474	4.84431315867973	0.0037223128928769	0.0139781618974658	0.00698510631041381	CDK1/MAPK14/ABL1	3	0.0508474576271186
BP	GO:0090132	epithelium migration	3/59	100/18986	0.03	9.65389830508474	4.84431315867973	0.0037223128928769	0.0139781618974658	0.00698510631041381	PTPN11/MTOR/SRC	3	0.0508474576271186
BP	GO:0031396	regulation of protein ubiquitination	4/59	205/18986	0.0195121951219512	6.27895824720959	4.2428357225437	0.00377878390267485	0.0141531736511412	0.00707256242331063	CDK5/PLK1/AKT1/ABL1	4	0.0677966101694915
BP	GO:0120032	regulation of plasma membrane bounded cell projection assembly	4/59	205/18986	0.0195121951219512	6.27895824720959	4.2428357225437	0.00377878390267485	0.0141531736511412	0.00707256242331063	PIK3R1/PIK3CA/MTOR/AKT1	4	0.0677966101694915
BP	GO:0034446	substrate adhesion-dependent cell spreading	3/59	101/18986	0.0297029702970297	9.55831515354925	4.81482916821594	0.00382786453338561	0.0143183094475663	0.00715508336577397	PIK3R1/ABL1/SRC	3	0.0508474576271186
BP	GO:0007623	circadian rhythm	4/59	206/18986	0.0194174757281553	6.24847786736877	4.2287265440681	0.00384478603079345	0.0143442017195662	0.00716802213940276	CDK1/PRKDC/SCN9A/MTOR	4	0.0677966101694915
BP	GO:0009749	response to glucose	4/59	206/18986	0.0194174757281553	6.24847786736877	4.2287265440681	0.00384478603079345	0.0143442017195662	0.00716802213940276	GCK/PIK3CA/NOX4/CASP3	4	0.0677966101694915
BP	GO:0043086	negative regulation of catalytic activity	6/59	486/18986	0.0123456790123457	3.97279765641348	3.7067051024898	0.00390316745918911	0.0144172650345912	0.00720453302163351	NFKB1/PTGS2/PLK1/AKT1/ABL1/SRC	6	0.101694915254237
BP	GO:0001963	synaptic transmission, dopaminergic	2/59	30/18986	0.0666666666666667	21.4531073446328	6.25946175879531	0.00390507848965974	0.0144172650345912	0.00720453302163351	CDK5/PTGS2	2	0.0338983050847458
BP	GO:0015732	prostaglandin transport	2/59	30/18986	0.0666666666666667	21.4531073446328	6.25946175879531	0.00390507848965974	0.0144172650345912	0.00720453302163351	MIF/PTGS2	2	0.0338983050847458
BP	GO:0050482	arachidonate secretion	2/59	30/18986	0.0666666666666667	21.4531073446328	6.25946175879531	0.00390507848965974	0.0144172650345912	0.00720453302163351	MIF/SYK	2	0.0338983050847458
BP	GO:0072012	glomerulus vasculature development	2/59	30/18986	0.0666666666666667	21.4531073446328	6.25946175879531	0.00390507848965974	0.0144172650345912	0.00720453302163351	PDGFRA/PDGFRB	2	0.0338983050847458
BP	GO:1900746	regulation of vascular endothelial growth factor signaling pathway	2/59	30/18986	0.0666666666666667	21.4531073446328	6.25946175879531	0.00390507848965974	0.0144172650345912	0.00720453302163351	ITGB1/PIK3CB	2	0.0338983050847458
BP	GO:1903963	arachidonate transport	2/59	30/18986	0.0666666666666667	21.4531073446328	6.25946175879531	0.00390507848965974	0.0144172650345912	0.00720453302163351	MIF/SYK	2	0.0338983050847458
BP	GO:2000108	positive regulation of leukocyte apoptotic process	2/59	30/18986	0.0666666666666667	21.4531073446328	6.25946175879531	0.00390507848965974	0.0144172650345912	0.00720453302163351	PIK3CD/PIK3CB	2	0.0338983050847458
BP	GO:1902105	regulation of leukocyte differentiation	5/59	337/18986	0.0148367952522255	4.77443041794498	3.90327378644202	0.00390959644367792	0.0144172650345912	0.00720453302163351	PIK3R1/PRKDC/MTOR/SYK/ABL1	5	0.0847457627118644
BP	GO:0006112	energy reserve metabolic process	3/59	102/18986	0.0294117647058824	9.46460618145563	4.78575280676867	0.00393522921314747	0.0144931612484212	0.00724245954774252	GCK/MTOR/AKT1	3	0.0508474576271186
BP	GO:0034308	primary alcohol metabolic process	3/59	103/18986	0.029126213592233	9.37271680105315	4.75707428357911	0.00404441643165877	0.0148381467294489	0.00741485419291862	CYP3A4/LIPE/AKR1A1	3	0.0508474576271186
BP	GO:0043279	response to alkaloid	3/59	103/18986	0.029126213592233	9.37271680105315	4.75707428357911	0.00404441643165877	0.0148381467294489	0.00741485419291862	CDK5/NQO1/CASP3	3	0.0508474576271186
BP	GO:0046620	regulation of organ growth	3/59	103/18986	0.029126213592233	9.37271680105315	4.75707428357911	0.00404441643165877	0.0148381467294489	0.00741485419291862	CDK1/MAPK14/AKT1	3	0.0508474576271186
BP	GO:0007264	small GTPase-mediated signal transduction	6/59	491/18986	0.0122199592668024	3.93234146846629	3.67551784674037	0.00410253845605858	0.0150321619801176	0.00751180665073844	FBP1/ITGB1/PIK3CB/PIK3CG/ABL1/SRC	6	0.101694915254237
BP	GO:0070661	leukocyte proliferation	5/59	341/18986	0.0146627565982405	4.71842536905413	3.86852564777213	0.0041098472490137	0.0150397343844647	0.00751559069972698	MIF/PIK3CG/SYK/ABL1/CASP3	5	0.0847457627118644
BP	GO:0001516	prostaglandin biosynthetic process	2/59	31/18986	0.0645161290322581	20.7610716238382	6.14780183582984	0.00416608830110663	0.0151681565176078	0.00757976524994287	MIF/PTGS2	2	0.0338983050847458
BP	GO:0001945	lymph vessel development	2/59	31/18986	0.0645161290322581	20.7610716238382	6.14780183582984	0.00416608830110663	0.0151681565176078	0.00757976524994287	KDR/SYK	2	0.0338983050847458
BP	GO:0034250	positive regulation of amide metabolic process	2/59	31/18986	0.0645161290322581	20.7610716238382	6.14780183582984	0.00416608830110663	0.0151681565176078	0.00757976524994287	NFE2L2/CASP3	2	0.0338983050847458
BP	GO:0046457	prostanoid biosynthetic process	2/59	31/18986	0.0645161290322581	20.7610716238382	6.14780183582984	0.00416608830110663	0.0151681565176078	0.00757976524994287	MIF/PTGS2	2	0.0338983050847458
BP	GO:0023061	signal release	6/59	493/18986	0.0121703853955375	3.91638876474026	3.6631576257613	0.00418437163967422	0.0152154147455328	0.00760338092620411	GCK/PTPN11/CDK5/MIF/PTGS2/SYK	6	0.101694915254237
BP	GO:0008593	regulation of Notch signaling pathway	3/59	105/18986	0.0285714285714286	9.19418886198547	4.70087321704347	0.00426829580327912	0.0154617937621311	0.00772650037754673	ADAM10/AKT1/SRC	3	0.0508474576271186
BP	GO:0090130	tissue migration	3/59	105/18986	0.0285714285714286	9.19418886198547	4.70087321704347	0.00426829580327912	0.0154617937621311	0.00772650037754673	PTPN11/MTOR/SRC	3	0.0508474576271186
BP	GO:2000060	positive regulation of ubiquitin-dependent protein catabolic process	3/59	105/18986	0.0285714285714286	9.19418886198547	4.70087321704347	0.00426829580327912	0.0154617937621311	0.00772650037754673	NFE2L2/PLK1/AKT1	3	0.0508474576271186
BP	GO:0051235	maintenance of location	5/59	345/18986	0.0144927536231884	4.66371898796365	3.83431258599399	0.00431735456199806	0.0156197859248076	0.00780545153440149	NFKB1/NPC1/CDK5/AKT1/ABL1	5	0.0847457627118644
BP	GO:0009408	response to heat	3/59	106/18986	0.0283018867924528	9.10745123121202	4.67333267882005	0.00438300627842821	0.0158061848657909	0.00789859800304789	PTGS2/MTOR/AKT1	3	0.0508474576271186
BP	GO:0110020	regulation of actomyosin structure organization	3/59	106/18986	0.0283018867924528	9.10745123121202	4.67333267882005	0.00438300627842821	0.0158061848657909	0.00789859800304789	PIK3R1/MTOR/ABL1	3	0.0508474576271186
BP	GO:0005979	regulation of glycogen biosynthetic process	2/59	32/18986	0.0625	20.1122881355932	6.04126172030865	0.00443498738827524	0.0158061848657909	0.00789859800304789	GCK/AKT1	2	0.0338983050847458
BP	GO:0006734	NADH metabolic process	2/59	32/18986	0.0625	20.1122881355932	6.04126172030865	0.00443498738827524	0.0158061848657909	0.00789859800304789	GCK/NQO1	2	0.0338983050847458
BP	GO:0010575	positive regulation of vascular endothelial growth factor production	2/59	32/18986	0.0625	20.1122881355932	6.04126172030865	0.00443498738827524	0.0158061848657909	0.00789859800304789	PTGS2/EIF2AK3	2	0.0338983050847458
BP	GO:0010962	regulation of glucan biosynthetic process	2/59	32/18986	0.0625	20.1122881355932	6.04126172030865	0.00443498738827524	0.0158061848657909	0.00789859800304789	GCK/AKT1	2	0.0338983050847458
BP	GO:0060045	positive regulation of cardiac muscle cell proliferation	2/59	32/18986	0.0625	20.1122881355932	6.04126172030865	0.00443498738827524	0.0158061848657909	0.00789859800304789	CDK1/MAPK14	2	0.0338983050847458
BP	GO:0060325	face morphogenesis	2/59	32/18986	0.0625	20.1122881355932	6.04126172030865	0.00443498738827524	0.0158061848657909	0.00789859800304789	PDGFRA/PTPN11	2	0.0338983050847458
BP	GO:0060603	mammary gland duct morphogenesis	2/59	32/18986	0.0625	20.1122881355932	6.04126172030865	0.00443498738827524	0.0158061848657909	0.00789859800304789	SRC/NR3C1	2	0.0338983050847458
BP	GO:0061437	renal system vasculature development	2/59	32/18986	0.0625	20.1122881355932	6.04126172030865	0.00443498738827524	0.0158061848657909	0.00789859800304789	PDGFRA/PDGFRB	2	0.0338983050847458
BP	GO:0061440	kidney vasculature development	2/59	32/18986	0.0625	20.1122881355932	6.04126172030865	0.00443498738827524	0.0158061848657909	0.00789859800304789	PDGFRA/PDGFRB	2	0.0338983050847458
BP	GO:1902547	regulation of cellular response to vascular endothelial growth factor stimulus	2/59	32/18986	0.0625	20.1122881355932	6.04126172030865	0.00443498738827524	0.0158061848657909	0.00789859800304789	ITGB1/PIK3CB	2	0.0338983050847458
BP	GO:0042098	T cell proliferation	4/59	215/18986	0.0186046511627907	5.98691367757193	4.10580000910035	0.00447439218055096	0.0159268376749389	0.00795889010044458	PIK3CG/SYK/ABL1/CASP3	4	0.0677966101694915
BP	GO:0001938	positive regulation of endothelial cell proliferation	3/59	107/18986	0.0280373831775701	9.02233486456518	4.6461539631153	0.00449957593818512	0.0159373868724112	0.00796416169955572	PIK3CD/KDR/AKT1	3	0.0508474576271186
BP	GO:0019395	fatty acid oxidation	3/59	107/18986	0.0280373831775701	9.02233486456518	4.6461539631153	0.00449957593818512	0.0159373868724112	0.00796416169955572	HSD17B10/MAPK14/AKT1	3	0.0508474576271186
BP	GO:0032231	regulation of actin filament bundle assembly	3/59	107/18986	0.0280373831775701	9.02233486456518	4.6461539631153	0.00449957593818512	0.0159373868724112	0.00796416169955572	PIK3R1/MTOR/ABL1	3	0.0508474576271186
BP	GO:0045639	positive regulation of myeloid cell differentiation	3/59	107/18986	0.0280373831775701	9.02233486456518	4.6461539631153	0.00449957593818512	0.0159373868724112	0.00796416169955572	STAT1/MAPK14/PRKDC	3	0.0508474576271186
BP	GO:0050679	positive regulation of epithelial cell proliferation	4/59	216/18986	0.0185185185185185	5.95919648462021	4.09257333457407	0.00454838150053719	0.0160903902898165	0.00804061990230599	GPBAR1/PIK3CD/KDR/AKT1	4	0.0677966101694915
BP	GO:0006641	triglyceride metabolic process	3/59	108/18986	0.0277777777777778	8.93879472693032	4.61932878777173	0.00461801361042848	0.0162947676980906	0.00814275049248753	PTPN11/PIK3CG/LIPE	3	0.0508474576271186
BP	GO:1990266	neutrophil migration	3/59	108/18986	0.0277777777777778	8.93879472693032	4.61932878777173	0.00461801361042848	0.0162947676980906	0.00814275049248753	PIK3CD/PIK3CG/SYK	3	0.0508474576271186
BP	GO:0060348	bone development	4/59	217/18986	0.0184331797235023	5.93173474966805	4.07942943824465	0.00462319306596227	0.0162947676980906	0.00814275049248753	MAPK14/KDR/ALPL/SRC	4	0.0677966101694915
BP	GO:0010464	regulation of mesenchymal cell proliferation	2/59	33/18986	0.0606060606060606	19.5028248587571	5.9394528915445	0.00471172589884105	0.016566104906587	0.00827834194301021	STAT1/KDR	2	0.0338983050847458
BP	GO:0045907	positive regulation of vasoconstriction	2/59	33/18986	0.0606060606060606	19.5028248587571	5.9394528915445	0.00471172589884105	0.016566104906587	0.00827834194301021	PTGS2/ABL1	2	0.0338983050847458
BP	GO:0010951	negative regulation of endopeptidase activity	3/59	109/18986	0.0275229357798165	8.85678743585757	4.59284913561238	0.00473832799136516	0.0165986117304355	0.00829458611174005	PTGS2/AKT1/SRC	3	0.0508474576271186
BP	GO:0021549	cerebellum development	3/59	109/18986	0.0275229357798165	8.85678743585757	4.59284913561238	0.00473832799136516	0.0165986117304355	0.00829458611174005	PTPN11/CDK5/ABL1	3	0.0508474576271186
BP	GO:0060079	excitatory postsynaptic potential	3/59	109/18986	0.0275229357798165	8.85678743585757	4.59284913561238	0.00473832799136516	0.0165986117304355	0.00829458611174005	GRIN1/CDK5/AKT1	3	0.0508474576271186
BP	GO:0048167	regulation of synaptic plasticity	4/59	220/18986	0.0181818181818182	5.85084745762712	4.04048517560563	0.00485260332088345	0.0169233662834129	0.00845687104548012	GRIN1/CDK5/PTGS2/ABL1	4	0.0677966101694915
BP	GO:0019218	regulation of steroid metabolic process	3/59	110/18986	0.0272727272727273	8.77627118644068	4.56670724361173	0.0048605276464037	0.0169233662834129	0.00845687104548012	NFKB1/EPHX2/NR3C1	3	0.0508474576271186
BP	GO:0048675	axon extension	3/59	110/18986	0.0272727272727273	8.77627118644068	4.56670724361173	0.0048605276464037	0.0169233662834129	0.00845687104548012	ITGB1/CDK5/ABL1	3	0.0508474576271186
BP	GO:0090398	cellular senescence	3/59	110/18986	0.0272727272727273	8.77627118644068	4.56670724361173	0.0048605276464037	0.0169233662834129	0.00845687104548012	MIF/MAPK14/ABL1	3	0.0508474576271186
BP	GO:1901796	regulation of signal transduction by p53 class mediator	3/59	110/18986	0.0272727272727273	8.77627118644068	4.56670724361173	0.0048605276464037	0.0169233662834129	0.00845687104548012	MIF/MTOR/AKT1	3	0.0508474576271186
BP	GO:0015980	energy derivation by oxidation of organic compounds	5/59	356/18986	0.0140449438202247	4.51961531136926	3.7428651929198	0.00492659114212031	0.0171325939233251	0.0085614253723354	GCK/CDK1/PIK3CA/MTOR/AKT1	5	0.0847457627118644
BP	GO:0006691	leukotriene metabolic process	2/59	34/18986	0.0588235294117647	18.9292123629113	5.84202702160743	0.00499625420497416	0.017270184715748	0.00863018164511707	ABCC1/SYK	2	0.0338983050847458
BP	GO:0009112	nucleobase metabolic process	2/59	34/18986	0.0588235294117647	18.9292123629113	5.84202702160743	0.00499625420497416	0.017270184715748	0.00863018164511707	TTR/MTOR	2	0.0338983050847458
BP	GO:0030212	hyaluronan metabolic process	2/59	34/18986	0.0588235294117647	18.9292123629113	5.84202702160743	0.00499625420497416	0.017270184715748	0.00863018164511707	NFKB1/GUSB	2	0.0338983050847458
BP	GO:0051450	myoblast proliferation	2/59	34/18986	0.0588235294117647	18.9292123629113	5.84202702160743	0.00499625420497416	0.017270184715748	0.00863018164511707	ABL1/SRC	2	0.0338983050847458
BP	GO:0060055	angiogenesis involved in wound healing	2/59	34/18986	0.0588235294117647	18.9292123629113	5.84202702160743	0.00499625420497416	0.017270184715748	0.00863018164511707	PIK3CB/KDR	2	0.0338983050847458
BP	GO:0016311	dephosphorylation	4/59	222/18986	0.018018018018018	5.79813712017102	4.01491953297447	0.00500973159868935	0.0172959325591333	0.00864304824550623	FBP1/PTPN11/EPHX2/SRC	4	0.0677966101694915
BP	GO:1903828	negative regulation of protein localization	4/59	223/18986	0.0179372197309417	5.77213650528236	4.00225324810297	0.0050895646284613	0.0175504337969417	0.00877022649793053	PTPN11/CDK5/MTOR/AKT1	4	0.0677966101694915
BP	GO:0072330	monocarboxylic acid biosynthetic process	4/59	224/18986	0.0178571428571429	5.74636803874092	3.98966351992923	0.00517024908471154	0.0178072564514255	0.00889856479860633	CYP3A4/HSD17B10/MIF/PTGS2	4	0.0677966101694915
BP	GO:0120034	positive regulation of plasma membrane bounded cell projection assembly	3/59	113/18986	0.0265486725663717	8.54327283635818	4.49023409794784	0.00523852196646183	0.0180207668126846	0.00900525926835923	PIK3R1/PIK3CA/MTOR	3	0.0508474576271186
BP	GO:0001893	maternal placenta development	2/59	35/18986	0.0571428571428571	18.3883777239709	5.74867077703366	0.00528852290246367	0.0181059334214418	0.00904781835592955	PTGS2/AKT1	2	0.0338983050847458
BP	GO:0061081	positive regulation of myeloid leukocyte cytokine production involved in immune response	2/59	35/18986	0.0571428571428571	18.3883777239709	5.74867077703366	0.00528852290246367	0.0181059334214418	0.00904781835592955	MIF/SYK	2	0.0338983050847458
BP	GO:1902176	negative regulation of oxidative stress-induced intrinsic apoptotic signaling pathway	2/59	35/18986	0.0571428571428571	18.3883777239709	5.74867077703366	0.00528852290246367	0.0181059334214418	0.00904781835592955	NFE2L2/AKT1	2	0.0338983050847458
BP	GO:2000406	positive regulation of T cell migration	2/59	35/18986	0.0571428571428571	18.3883777239709	5.74867077703366	0.00528852290246367	0.0181059334214418	0.00904781835592955	ADAM10/ABL1	2	0.0338983050847458
BP	GO:0014812	muscle cell migration	3/59	114/18986	0.0263157894736842	8.46833184656557	4.465370349536	0.00536834578635335	0.0182485593140376	0.00911909074708564	NFE2L2/PDGFRB/SRC	3	0.0508474576271186
BP	GO:0034440	lipid oxidation	3/59	114/18986	0.0263157894736842	8.46833184656557	4.465370349536	0.00536834578635335	0.0182485593140376	0.00911909074708564	HSD17B10/MAPK14/AKT1	3	0.0508474576271186
BP	GO:0035967	cellular response to topologically incorrect protein	3/59	114/18986	0.0263157894736842	8.46833184656557	4.465370349536	0.00536834578635335	0.0182485593140376	0.00911909074708564	NFE2L2/PIK3R1/EIF2AK3	3	0.0508474576271186
BP	GO:0042752	regulation of circadian rhythm	3/59	114/18986	0.0263157894736842	8.46833184656557	4.465370349536	0.00536834578635335	0.0182485593140376	0.00911909074708564	CDK1/PRKDC/MTOR	3	0.0508474576271186
BP	GO:1901800	positive regulation of proteasomal protein catabolic process	3/59	114/18986	0.0263157894736842	8.46833184656557	4.465370349536	0.00536834578635335	0.0182485593140376	0.00911909074708564	NFE2L2/PLK1/AKT1	3	0.0508474576271186
BP	GO:2001056	positive regulation of cysteine-type endopeptidase activity	3/59	114/18986	0.0263157894736842	8.46833184656557	4.465370349536	0.00536834578635335	0.0182485593140376	0.00911909074708564	CTSD/EIF2AK3/SYK	3	0.0508474576271186
BP	GO:0045787	positive regulation of cell cycle	5/59	365/18986	0.0136986301369863	4.40817274204783	3.67076807870458	0.00546876817966691	0.0185679241508454	0.00927868235528662	PDGFRB/CDK1/PTPN11/AKT1/ABL1	5	0.0847457627118644
BP	GO:0046034	ATP metabolic process	4/59	228/18986	0.0175438596491228	5.64555456437704	3.94005367920509	0.00550158300280786	0.0186572596159051	0.00932332468560944	GCK/FBP1/MTOR/SRC	4	0.0677966101694915
BP	GO:0045055	regulated exocytosis	4/59	229/18986	0.0174672489082969	5.62090148767671	3.927834472786	0.00558658581640516	0.0187524645397031	0.00937090007634262	CDK5/PIK3CD/PIK3CG/SYK	4	0.0677966101694915
BP	GO:0000132	establishment of mitotic spindle orientation	2/59	36/18986	0.0555555555555556	17.8775894538606	5.65910141971224	0.0055884828098453	0.0187524645397031	0.00937090007634262	ITGB1/PLK1	2	0.0338983050847458
BP	GO:0001569	branching involved in blood vessel morphogenesis	2/59	36/18986	0.0555555555555556	17.8775894538606	5.65910141971224	0.0055884828098453	0.0187524645397031	0.00937090007634262	KDR/ABL1	2	0.0338983050847458
BP	GO:0045943	positive regulation of transcription by RNA polymerase I	2/59	36/18986	0.0555555555555556	17.8775894538606	5.65910141971224	0.0055884828098453	0.0187524645397031	0.00937090007634262	MTOR/EIF2AK3	2	0.0338983050847458
BP	GO:0046825	regulation of protein export from nucleus	2/59	36/18986	0.0555555555555556	17.8775894538606	5.65910141971224	0.0055884828098453	0.0187524645397031	0.00937090007634262	PTPN11/CDK5	2	0.0338983050847458
BP	GO:0051968	positive regulation of synaptic transmission, glutamatergic	2/59	36/18986	0.0555555555555556	17.8775894538606	5.65910141971224	0.0055884828098453	0.0187524645397031	0.00937090007634262	GRIN1/PTGS2	2	0.0338983050847458
BP	GO:1902882	regulation of response to oxidative stress	2/59	36/18986	0.0555555555555556	17.8775894538606	5.65910141971224	0.0055884828098453	0.0187524645397031	0.00937090007634262	NFE2L2/DHFR	2	0.0338983050847458
BP	GO:1903580	positive regulation of ATP metabolic process	2/59	36/18986	0.0555555555555556	17.8775894538606	5.65910141971224	0.0055884828098453	0.0187524645397031	0.00937090007634262	MTOR/SRC	2	0.0338983050847458
BP	GO:1905332	positive regulation of morphogenesis of an epithelium	2/59	36/18986	0.0555555555555556	17.8775894538606	5.65910141971224	0.0055884828098453	0.0187524645397031	0.00937090007634262	PIK3CD/ABL1	2	0.0338983050847458
BP	GO:0002062	chondrocyte differentiation	3/59	116/18986	0.0258620689655172	8.32232612507306	4.41654365766023	0.00563377973315632	0.0188383613687943	0.0094138240664445	PTPN11/MAPK14/EIF2AK3	3	0.0508474576271186
BP	GO:0002444	myeloid leukocyte mediated immunity	3/59	116/18986	0.0258620689655172	8.32232612507306	4.41654365766023	0.00563377973315632	0.0188383613687943	0.0094138240664445	PIK3CD/PIK3CG/SYK	3	0.0508474576271186
BP	GO:0043393	regulation of protein binding	3/59	116/18986	0.0258620689655172	8.32232612507306	4.41654365766023	0.00563377973315632	0.0188383613687943	0.0094138240664445	PLK1/AKT1/ABL1	3	0.0508474576271186
BP	GO:0007095	mitotic G2 DNA damage checkpoint signaling	2/59	37/18986	0.0540540540540541	17.3944113605131	5.57306306565344	0.00589608496753213	0.0196467686084201	0.00981779781866711	CDK1/PLK1	2	0.0338983050847458
BP	GO:0046688	response to copper ion	2/59	37/18986	0.0540540540540541	17.3944113605131	5.57306306565344	0.00589608496753213	0.0196467686084201	0.00981779781866711	NFE2L2/CDK1	2	0.0338983050847458
BP	GO:0071676	negative regulation of mononuclear cell migration	2/59	37/18986	0.0540540540540541	17.3944113605131	5.57306306565344	0.00589608496753213	0.0196467686084201	0.00981779781866711	MIF/AKT1	2	0.0338983050847458
BP	GO:0045833	negative regulation of lipid metabolic process	3/59	118/18986	0.0254237288135593	8.18126975007182	4.36887607361572	0.00590698012423287	0.0196602389517681	0.00982452916009912	NFKB1/PIK3CG/AKT1	3	0.0508474576271186
BP	GO:0022037	metencephalon development	3/59	119/18986	0.0252100840336134	8.11251958410483	4.34546190206711	0.00604651153458267	0.0200780573989788	0.0100333195785838	PTPN11/CDK5/ABL1	3	0.0508474576271186
BP	GO:0099565	chemical synaptic transmission, postsynaptic	3/59	119/18986	0.0252100840336134	8.11251958410483	4.34546190206711	0.00604651153458267	0.0200780573989788	0.0100333195785838	GRIN1/CDK5/AKT1	3	0.0508474576271186
BP	GO:0031331	positive regulation of cellular catabolic process	4/59	235/18986	0.0170212765957447	5.47738910926794	3.85599949434476	0.0061151339601634	0.0202732780899257	0.0101308744137803	PIK3CB/KDR/MTOR/SRC	4	0.0677966101694915
BP	GO:0044282	small molecule catabolic process	5/59	375/18986	0.0133333333333333	4.29062146892655	3.59334669996784	0.00611943493408005	0.0202732780899257	0.0101308744137803	CYP3A4/HSD17B10/GCK/AKT1/AKR1A1	5	0.0847457627118644
BP	GO:0032355	response to estradiol	3/59	120/18986	0.025	8.04491525423729	4.32231980326347	0.00618800686824795	0.0204359680589509	0.0102121731380056	PTGS2/NQO1/CASP3	3	0.0508474576271186
BP	GO:0008406	gonad development	4/59	236/18986	0.0169491525423729	5.45417983338121	3.84426686433627	0.00620635081380363	0.0204359680589509	0.0102121731380056	PDGFRA/KDR/SRC/CASP3	4	0.0677966101694915
BP	GO:0008207	C21-steroid hormone metabolic process	2/59	38/18986	0.0526315789473684	16.9366636931311	5.49032348840939	0.00621128063694847	0.0204359680589509	0.0102121731380056	HSD17B10/CYP17A1	2	0.0338983050847458
BP	GO:0021696	cerebellar cortex morphogenesis	2/59	38/18986	0.0526315789473684	16.9366636931311	5.49032348840939	0.00621128063694847	0.0204359680589509	0.0102121731380056	PTPN11/CDK5	2	0.0338983050847458
BP	GO:0035909	aorta morphogenesis	2/59	38/18986	0.0526315789473684	16.9366636931311	5.49032348840939	0.00621128063694847	0.0204359680589509	0.0102121731380056	PDGFRB/MYLK	2	0.0338983050847458
BP	GO:0055023	positive regulation of cardiac muscle tissue growth	2/59	38/18986	0.0526315789473684	16.9366636931311	5.49032348840939	0.00621128063694847	0.0204359680589509	0.0102121731380056	CDK1/MAPK14	2	0.0338983050847458
BP	GO:0044242	cellular lipid catabolic process	4/59	238/18986	0.0168067226890756	5.40834638940322	3.82100084584441	0.00639149875490233	0.0210048223686309	0.0104964385412395	HSD17B10/PIK3CG/AKT1/LIPE	4	0.0677966101694915
BP	GO:0039531	regulation of cytoplasmic pattern recognition receptor signaling pathway	3/59	122/18986	0.0245901639344262	7.91303139761045	4.27682978851173	0.00647691791697953	0.021230019375701	0.0106089730108436	PRKDC/AKT1/SRC	3	0.0508474576271186
BP	GO:0019228	neuronal action potential	2/59	39/18986	0.0512820512820513	16.5023902651021	5.41067137582784	0.00653402129966676	0.021230019375701	0.0106089730108436	SCN9A/MTOR	2	0.0338983050847458
BP	GO:0032350	regulation of hormone metabolic process	2/59	39/18986	0.0512820512820513	16.5023902651021	5.41067137582784	0.00653402129966676	0.021230019375701	0.0106089730108436	NFKB1/NR3C1	2	0.0338983050847458
BP	GO:0033280	response to vitamin D	2/59	39/18986	0.0512820512820513	16.5023902651021	5.41067137582784	0.00653402129966676	0.021230019375701	0.0106089730108436	PTGS2/ALPL	2	0.0338983050847458
BP	GO:0035633	maintenance of blood-brain barrier	2/59	39/18986	0.0512820512820513	16.5023902651021	5.41067137582784	0.00653402129966676	0.021230019375701	0.0106089730108436	ITGB1/PTGS2	2	0.0338983050847458
BP	GO:0046461	neutral lipid catabolic process	2/59	39/18986	0.0512820512820513	16.5023902651021	5.41067137582784	0.00653402129966676	0.021230019375701	0.0106089730108436	PIK3CG/LIPE	2	0.0338983050847458
BP	GO:0046464	acylglycerol catabolic process	2/59	39/18986	0.0512820512820513	16.5023902651021	5.41067137582784	0.00653402129966676	0.021230019375701	0.0106089730108436	PIK3CG/LIPE	2	0.0338983050847458
BP	GO:0060323	head morphogenesis	2/59	39/18986	0.0512820512820513	16.5023902651021	5.41067137582784	0.00653402129966676	0.021230019375701	0.0106089730108436	PDGFRA/PTPN11	2	0.0338983050847458
BP	GO:0060416	response to growth hormone	2/59	39/18986	0.0512820512820513	16.5023902651021	5.41067137582784	0.00653402129966676	0.021230019375701	0.0106089730108436	PIK3R1/AKT1	2	0.0338983050847458
BP	GO:2000780	negative regulation of double-strand break repair	2/59	39/18986	0.0512820512820513	16.5023902651021	5.41067137582784	0.00653402129966676	0.021230019375701	0.0106089730108436	PLK1/ABL1	2	0.0338983050847458
BP	GO:0045137	development of primary sexual characteristics	4/59	241/18986	0.016597510373444	5.34102257542725	3.78658978341698	0.00667606417553525	0.0216670001353062	0.0108273391367933	PDGFRA/KDR/SRC/CASP3	4	0.0677966101694915
BP	GO:0030522	intracellular receptor signaling pathway	5/59	384/18986	0.0130208333333333	4.19006002824859	3.52594117953233	0.00675020937253965	0.0218828821353856	0.0109352187515897	NR1I2/PRKDC/AKT1/SRC/NR3C1	5	0.0847457627118644
BP	GO:0046434	organophosphate catabolic process	4/59	242/18986	0.0165289256198347	5.31895223420647	3.7752469176524	0.00677275957117532	0.021931204525623	0.0109593662064165	GCK/FBP1/MTOR/SRC	4	0.0677966101694915
BP	GO:0001953	negative regulation of cell-matrix adhesion	2/59	40/18986	0.05	16.0898305084746	5.33391396604573	0.00686425865654757	0.0220532565348656	0.0110203575060032	PIK3R1/SRC	2	0.0338983050847458
BP	GO:0030488	tRNA methylation	2/59	40/18986	0.05	16.0898305084746	5.33391396604573	0.00686425865654757	0.0220532565348656	0.0110203575060032	HSD17B10/AKT1	2	0.0338983050847458
BP	GO:0032094	response to food	2/59	40/18986	0.05	16.0898305084746	5.33391396604573	0.00686425865654757	0.0220532565348656	0.0110203575060032	MPO/AKT1	2	0.0338983050847458
BP	GO:0045981	positive regulation of nucleotide metabolic process	2/59	40/18986	0.05	16.0898305084746	5.33391396604573	0.00686425865654757	0.0220532565348656	0.0110203575060032	MTOR/SRC	2	0.0338983050847458
BP	GO:0070873	regulation of glycogen metabolic process	2/59	40/18986	0.05	16.0898305084746	5.33391396604573	0.00686425865654757	0.0220532565348656	0.0110203575060032	GCK/AKT1	2	0.0338983050847458
BP	GO:1900544	positive regulation of purine nucleotide metabolic process	2/59	40/18986	0.05	16.0898305084746	5.33391396604573	0.00686425865654757	0.0220532565348656	0.0110203575060032	MTOR/SRC	2	0.0338983050847458
BP	GO:1905898	positive regulation of response to endoplasmic reticulum stress	2/59	40/18986	0.05	16.0898305084746	5.33391396604573	0.00686425865654757	0.0220532565348656	0.0110203575060032	NFE2L2/PIK3R1	2	0.0338983050847458
BP	GO:0045089	positive regulation of innate immune response	5/59	387/18986	0.0129198966408269	4.15757894275829	3.5039291652355	0.00697026450784574	0.0223687795000105	0.0111780292707946	PIK3R1/PRKDC/SYK/AKT1/SRC	5	0.0847457627118644
BP	GO:0099173	postsynapse organization	4/59	246/18986	0.016260162601626	5.23246520600799	3.73049594579472	0.00716884334073186	0.0229327182403182	0.0114598382870662	ADAM10/CDK5/AKT1/ABL1	4	0.0677966101694915
BP	GO:0002360	T cell lineage commitment	2/59	41/18986	0.048780487804878	15.697395618024	5.25987500226173	0.00720194462688277	0.0229327182403182	0.0114598382870662	PRKDC/MTOR	2	0.0338983050847458
BP	GO:0010762	regulation of fibroblast migration	2/59	41/18986	0.048780487804878	15.697395618024	5.25987500226173	0.00720194462688277	0.0229327182403182	0.0114598382870662	ITGB1/AKT1	2	0.0338983050847458
BP	GO:0035330	regulation of hippo signaling	2/59	41/18986	0.048780487804878	15.697395618024	5.25987500226173	0.00720194462688277	0.0229327182403182	0.0114598382870662	MAPK14/SRC	2	0.0338983050847458
BP	GO:0040001	establishment of mitotic spindle localization	2/59	41/18986	0.048780487804878	15.697395618024	5.25987500226173	0.00720194462688277	0.0229327182403182	0.0114598382870662	ITGB1/PLK1	2	0.0338983050847458
BP	GO:0045738	negative regulation of DNA repair	2/59	41/18986	0.048780487804878	15.697395618024	5.25987500226173	0.00720194462688277	0.0229327182403182	0.0114598382870662	PLK1/ABL1	2	0.0338983050847458
BP	GO:0051438	regulation of ubiquitin-protein transferase activity	2/59	41/18986	0.048780487804878	15.697395618024	5.25987500226173	0.00720194462688277	0.0229327182403182	0.0114598382870662	PLK1/ABL1	2	0.0338983050847458
BP	GO:0022612	gland morphogenesis	3/59	127/18986	0.0236220472440945	7.60149472841319	4.16749633464229	0.00723405233108806	0.0230094192216094	0.0114981669680732	NFKB1/SRC/NR3C1	3	0.0508474576271186
BP	GO:1903320	regulation of protein modification by small protein conjugation or removal	4/59	248/18986	0.0161290322580645	5.19026790595954	3.70848416718133	0.00737251886653634	0.0233806343179735	0.011683668962624	CDK5/PLK1/AKT1/ABL1	4	0.0677966101694915
BP	GO:0030282	bone mineralization	3/59	128/18986	0.0234375	7.54210805084746	4.1463436851601	0.00739150760766885	0.0233806343179735	0.011683668962624	PTGS2/EIF2AK3/ALPL	3	0.0508474576271186
BP	GO:0032479	regulation of type I interferon production	3/59	128/18986	0.0234375	7.54210805084746	4.1463436851601	0.00739150760766885	0.0233806343179735	0.011683668962624	STAT1/PTPN11/SYK	3	0.0508474576271186
BP	GO:0032606	type I interferon production	3/59	128/18986	0.0234375	7.54210805084746	4.1463436851601	0.00739150760766885	0.0233806343179735	0.011683668962624	STAT1/PTPN11/SYK	3	0.0508474576271186
BP	GO:0072175	epithelial tube formation	3/59	128/18986	0.0234375	7.54210805084746	4.1463436851601	0.00739150760766885	0.0233806343179735	0.011683668962624	PIK3CD/ABL1/CASP3	3	0.0508474576271186
BP	GO:0014044	Schwann cell development	2/59	42/18986	0.0476190476190476	15.3236481033091	5.18839295668543	0.00754703134754171	0.0236246261914539	0.011805595521183	CDK5/AKT1	2	0.0338983050847458
BP	GO:0044319	wound healing, spreading of cells	2/59	42/18986	0.0476190476190476	15.3236481033091	5.18839295668543	0.00754703134754171	0.0236246261914539	0.011805595521183	ITGB1/MTOR	2	0.0338983050847458
BP	GO:0045454	cell redox homeostasis	2/59	42/18986	0.0476190476190476	15.3236481033091	5.18839295668543	0.00754703134754171	0.0236246261914539	0.011805595521183	NFE2L2/NQO1	2	0.0338983050847458
BP	GO:0060421	positive regulation of heart growth	2/59	42/18986	0.0476190476190476	15.3236481033091	5.18839295668543	0.00754703134754171	0.0236246261914539	0.011805595521183	CDK1/MAPK14	2	0.0338983050847458
BP	GO:0061097	regulation of protein tyrosine kinase activity	2/59	42/18986	0.0476190476190476	15.3236481033091	5.18839295668543	0.00754703134754171	0.0236246261914539	0.011805595521183	NOX4/SRC	2	0.0338983050847458
BP	GO:0071354	cellular response to interleukin-6	2/59	42/18986	0.0476190476190476	15.3236481033091	5.18839295668543	0.00754703134754171	0.0236246261914539	0.011805595521183	NFKB1/SRC	2	0.0338983050847458
BP	GO:0090505	epiboly involved in wound healing	2/59	42/18986	0.0476190476190476	15.3236481033091	5.18839295668543	0.00754703134754171	0.0236246261914539	0.011805595521183	ITGB1/MTOR	2	0.0338983050847458
BP	GO:2000403	positive regulation of lymphocyte migration	2/59	42/18986	0.0476190476190476	15.3236481033091	5.18839295668543	0.00754703134754171	0.0236246261914539	0.011805595521183	ADAM10/ABL1	2	0.0338983050847458
BP	GO:0045471	response to ethanol	3/59	129/18986	0.0232558139534884	7.48364209696492	4.1254184210835	0.00755098717935283	0.0236246261914539	0.011805595521183	GRIN1/CDK1/NQO1	3	0.0508474576271186
BP	GO:0071621	granulocyte chemotaxis	3/59	129/18986	0.0232558139534884	7.48364209696492	4.1254184210835	0.00755098717935283	0.0236246261914539	0.011805595521183	PIK3CD/PIK3CG/SYK	3	0.0508474576271186
BP	GO:0045444	fat cell differentiation	4/59	251/18986	0.0159362549800797	5.12823283138632	3.67590780989073	0.00768515725102365	0.024018209317197	0.0120022751701573	PDGFRA/PTGS2/MAPK14/AKT1	4	0.0677966101694915
BP	GO:0009205	purine ribonucleoside triphosphate metabolic process	4/59	252/18986	0.0158730158730159	5.10788270110304	3.66516441993166	0.00779128464541042	0.0243233902586317	0.0121547788638096	GCK/FBP1/MTOR/SRC	4	0.0677966101694915
BP	GO:0072329	monocarboxylic acid catabolic process	3/59	131/18986	0.0229007633587786	7.36938801914866	4.08423292059216	0.00787604359941217	0.0245011705868254	0.0122436184767318	HSD17B10/AKT1/AKR1A1	3	0.0508474576271186
BP	GO:1901873	regulation of post-translational protein modification	4/59	253/18986	0.0158102766798419	5.08769344141489	3.65447779781649	0.00789837535631364	0.0245011705868254	0.0122436184767318	CDK5/PLK1/AKT1/ABL1	4	0.0677966101694915
BP	GO:0045124	regulation of bone resorption	2/59	43/18986	0.0465116279069767	14.9672841939298	5.11931948275936	0.00789947117212043	0.0245011705868254	0.0122436184767318	SYK/SRC	2	0.0338983050847458
BP	GO:0071364	cellular response to epidermal growth factor stimulus	2/59	43/18986	0.0465116279069767	14.9672841939298	5.11931948275936	0.00789947117212043	0.0245011705868254	0.0122436184767318	PTPN11/AKT1	2	0.0338983050847458
BP	GO:0072595	maintenance of protein localization in organelle	2/59	43/18986	0.0465116279069767	14.9672841939298	5.11931948275936	0.00789947117212043	0.0245011705868254	0.0122436184767318	CDK5/AKT1	2	0.0338983050847458
BP	GO:0090504	epiboly	2/59	43/18986	0.0465116279069767	14.9672841939298	5.11931948275936	0.00789947117212043	0.0245011705868254	0.0122436184767318	ITGB1/MTOR	2	0.0338983050847458
BP	GO:0002065	columnar/cuboidal epithelial cell differentiation	3/59	132/18986	0.0227272727272727	7.3135593220339	4.06396440243875	0.00804163236064122	0.0248882882876803	0.0124370672516815	AKT1/ABL1/SRC	3	0.0508474576271186
BP	GO:0045834	positive regulation of lipid metabolic process	3/59	132/18986	0.0227272727272727	7.3135593220339	4.06396440243875	0.00804163236064122	0.0248882882876803	0.0124370672516815	PTGS2/MTOR/AKT1	3	0.0508474576271186
BP	GO:1901617	organic hydroxy compound biosynthetic process	4/59	255/18986	0.0156862745098039	5.047789963443	3.63327267813152	0.00811546103302583	0.0250897173531801	0.0125377245088262	NFKB1/CYP3A4/HSD17B10/DHFR	4	0.0677966101694915
BP	GO:0014902	myotube differentiation	3/59	133/18986	0.0225563909774436	7.25857015419906	4.04390669857904	0.00820926924423786	0.0252935194455524	0.0126395676046458	ITGB1/MAPK14/MTOR	3	0.0508474576271186
BP	GO:0046632	alpha-beta T cell differentiation	3/59	133/18986	0.0225563909774436	7.25857015419906	4.04390669857904	0.00820926924423786	0.0252935194455524	0.0126395676046458	MTOR/SYK/ABL1	3	0.0508474576271186
BP	GO:0050864	regulation of B cell activation	3/59	133/18986	0.0225563909774436	7.25857015419906	4.04390669857904	0.00820926924423786	0.0252935194455524	0.0126395676046458	MIF/SYK/CASP3	3	0.0508474576271186
BP	GO:0000082	G1/S transition of mitotic cell cycle	4/59	256/18986	0.015625	5.02807203389831	3.62275310952039	0.0082254631030674	0.0252935194455524	0.0126395676046458	CDK1/ITGB1/PRKDC/AKT1	4	0.0677966101694915
BP	GO:0045930	negative regulation of mitotic cell cycle	4/59	256/18986	0.015625	5.02807203389831	3.62275310952039	0.0082254631030674	0.0252935194455524	0.0126395676046458	CDK1/PRKDC/PLK1/ABL1	4	0.0677966101694915
BP	GO:0032735	positive regulation of interleukin-12 production	2/59	44/18986	0.0454545454545455	14.6271186440678	5.05251806176014	0.00825921667009397	0.0253701205851173	0.0126778463931793	MAPK14/SYK	2	0.0338983050847458
BP	GO:0009199	ribonucleoside triphosphate metabolic process	4/59	258/18986	0.0155038759689922	4.98909473130995	3.60187733116717	0.00844840332100878	0.0259234963935553	0.0129543769470464	GCK/FBP1/MTOR/SRC	4	0.0677966101694915
BP	GO:0006639	acylglycerol metabolic process	3/59	135/18986	0.0222222222222222	7.15103578154426	4.00440833272307	0.00855070997652889	0.0262093877378861	0.0130972413270719	PTPN11/PIK3CG/LIPE	3	0.0508474576271186
BP	GO:0009144	purine nucleoside triphosphate metabolic process	4/59	259/18986	0.0154440154440154	4.96983181728944	3.59152009306832	0.00856134845597056	0.0262139900962428	0.0130995411975868	GCK/FBP1/MTOR/SRC	4	0.0677966101694915
BP	GO:0010463	mesenchymal cell proliferation	2/59	45/18986	0.0444444444444444	14.3020715630885	4.98786281556305	0.00862622062597167	0.0262724277875931	0.0131287434267219	STAT1/KDR	2	0.0338983050847458
BP	GO:0042554	superoxide anion generation	2/59	45/18986	0.0444444444444444	14.3020715630885	4.98786281556305	0.00862622062597167	0.0262724277875931	0.0131287434267219	NOX4/SYK	2	0.0338983050847458
BP	GO:0051602	response to electrical stimulus	2/59	45/18986	0.0444444444444444	14.3020715630885	4.98786281556305	0.00862622062597167	0.0262724277875931	0.0131287434267219	NQO1/SRC	2	0.0338983050847458
BP	GO:0071548	response to dexamethasone	2/59	45/18986	0.0444444444444444	14.3020715630885	4.98786281556305	0.00862622062597167	0.0262724277875931	0.0131287434267219	PIK3CA/NR3C1	2	0.0338983050847458
BP	GO:0120178	steroid hormone biosynthetic process	2/59	45/18986	0.0444444444444444	14.3020715630885	4.98786281556305	0.00862622062597167	0.0262724277875931	0.0131287434267219	CYP17A1/NR3C1	2	0.0338983050847458
BP	GO:0006638	neutral lipid metabolic process	3/59	136/18986	0.0220588235294118	7.09845463609172	3.98496021671695	0.00872452484911295	0.0265155315594333	0.0132502261869891	PTPN11/PIK3CG/LIPE	3	0.0508474576271186
BP	GO:0042476	odontogenesis	3/59	136/18986	0.0220588235294118	7.09845463609172	3.98496021671695	0.00872452484911295	0.0265155315594333	0.0132502261869891	PDGFRA/ALPL/SRC	3	0.0508474576271186
BP	GO:0010950	positive regulation of endopeptidase activity	3/59	137/18986	0.0218978102189781	7.046641098602	3.96570800051984	0.00890040989336923	0.0269928921607572	0.0134887707519405	CTSD/EIF2AK3/SYK	3	0.0508474576271186
BP	GO:1903052	positive regulation of proteolysis involved in protein catabolic process	3/59	137/18986	0.0218978102189781	7.046641098602	3.96570800051984	0.00890040989336923	0.0269928921607572	0.0134887707519405	NFE2L2/PLK1/AKT1	3	0.0508474576271186
BP	GO:0005978	glycogen biosynthetic process	2/59	46/18986	0.0434782608695652	13.9911569638909	4.92523746197786	0.00900043603845559	0.0271527350098098	0.0135686467257474	GCK/AKT1	2	0.0338983050847458
BP	GO:0009250	glucan biosynthetic process	2/59	46/18986	0.0434782608695652	13.9911569638909	4.92523746197786	0.00900043603845559	0.0271527350098098	0.0135686467257474	GCK/AKT1	2	0.0338983050847458
BP	GO:0031018	endocrine pancreas development	2/59	46/18986	0.0434782608695652	13.9911569638909	4.92523746197786	0.00900043603845559	0.0271527350098098	0.0135686467257474	EIF2AK3/AKT1	2	0.0338983050847458
BP	GO:0042398	cellular modified amino acid biosynthetic process	2/59	46/18986	0.0434782608695652	13.9911569638909	4.92523746197786	0.00900043603845559	0.0271527350098098	0.0135686467257474	NFE2L2/DHFR	2	0.0338983050847458
BP	GO:0051294	establishment of spindle orientation	2/59	46/18986	0.0434782608695652	13.9911569638909	4.92523746197786	0.00900043603845559	0.0271527350098098	0.0135686467257474	ITGB1/PLK1	2	0.0338983050847458
BP	GO:0051053	negative regulation of DNA metabolic process	3/59	138/18986	0.0217391304347826	6.99557848194547	3.94664818930488	0.00907837034955966	0.0273590803916877	0.0136717607431449	PLK1/ABL1/SRC	3	0.0508474576271186
BP	GO:0010830	regulation of myotube differentiation	2/59	47/18986	0.0425531914893617	13.6934727731699	4.8645343928474	0.00938181611960185	0.0280671850335117	0.0140256117171371	MAPK14/MTOR	2	0.0338983050847458
BP	GO:0030261	chromosome condensation	2/59	47/18986	0.0425531914893617	13.6934727731699	4.8645343928474	0.00938181611960185	0.0280671850335117	0.0140256117171371	CDK1/PLK1	2	0.0338983050847458
BP	GO:0032892	positive regulation of organic acid transport	2/59	47/18986	0.0425531914893617	13.6934727731699	4.8645343928474	0.00938181611960185	0.0280671850335117	0.0140256117171371	ITGB1/MIF	2	0.0338983050847458
BP	GO:0050798	activated T cell proliferation	2/59	47/18986	0.0425531914893617	13.6934727731699	4.8645343928474	0.00938181611960185	0.0280671850335117	0.0140256117171371	ABL1/CASP3	2	0.0338983050847458
BP	GO:0070741	response to interleukin-6	2/59	47/18986	0.0425531914893617	13.6934727731699	4.8645343928474	0.00938181611960185	0.0280671850335117	0.0140256117171371	NFKB1/SRC	2	0.0338983050847458
BP	GO:0071763	nuclear membrane organization	2/59	47/18986	0.0425531914893617	13.6934727731699	4.8645343928474	0.00938181611960185	0.0280671850335117	0.0140256117171371	CDK1/PLK1	2	0.0338983050847458
BP	GO:1903307	positive regulation of regulated secretory pathway	2/59	47/18986	0.0425531914893617	13.6934727731699	4.8645343928474	0.00938181611960185	0.0280671850335117	0.0140256117171371	CDK5/SYK	2	0.0338983050847458
BP	GO:0010927	cellular component assembly involved in morphogenesis	3/59	140/18986	0.0214285714285714	6.8956416464891	3.90909223717744	0.00944053792296883	0.0281840825192483	0.0140840272206403	PDGFRA/PDGFRB/ITGB1	3	0.0508474576271186
BP	GO:0032989	cellular anatomical entity morphogenesis	3/59	140/18986	0.0214285714285714	6.8956416464891	3.90909223717744	0.00944053792296883	0.0281840825192483	0.0140840272206403	PDGFRA/PDGFRB/ITGB1	3	0.0508474576271186
BP	GO:1901888	regulation of cell junction assembly	4/59	268/18986	0.0149253731343284	4.80293448014166	3.50063583449444	0.0096227227159969	0.0286981200334668	0.0143408998130953	GPBAR1/KDR/ABL1/SRC	4	0.0677966101694915
BP	GO:0002673	regulation of acute inflammatory response	2/59	48/18986	0.0416666666666667	13.4081920903955	4.80565385820955	0.00977031429398504	0.0288682097934532	0.0144258963286982	PTGS2/PIK3CG	2	0.0338983050847458
BP	GO:0006356	regulation of transcription by RNA polymerase I	2/59	48/18986	0.0416666666666667	13.4081920903955	4.80565385820955	0.00977031429398504	0.0288682097934532	0.0144258963286982	MTOR/EIF2AK3	2	0.0338983050847458
BP	GO:0006984	ER-nucleus signaling pathway	2/59	48/18986	0.0416666666666667	13.4081920903955	4.80565385820955	0.00977031429398504	0.0288682097934532	0.0144258963286982	NFE2L2/EIF2AK3	2	0.0338983050847458
BP	GO:0007520	myoblast fusion	2/59	48/18986	0.0416666666666667	13.4081920903955	4.80565385820955	0.00977031429398504	0.0288682097934532	0.0144258963286982	ITGB1/MAPK14	2	0.0338983050847458
BP	GO:0010634	positive regulation of epithelial cell migration	2/59	48/18986	0.0416666666666667	13.4081920903955	4.80565385820955	0.00977031429398504	0.0288682097934532	0.0144258963286982	MTOR/SRC	2	0.0338983050847458
BP	GO:0048806	genitalia development	2/59	48/18986	0.0416666666666667	13.4081920903955	4.80565385820955	0.00977031429398504	0.0288682097934532	0.0144258963286982	PDGFRA/PTPN11	2	0.0338983050847458
BP	GO:0070849	response to epidermal growth factor	2/59	48/18986	0.0416666666666667	13.4081920903955	4.80565385820955	0.00977031429398504	0.0288682097934532	0.0144258963286982	PTPN11/AKT1	2	0.0338983050847458
BP	GO:0140467	integrated stress response signaling	2/59	48/18986	0.0416666666666667	13.4081920903955	4.80565385820955	0.00977031429398504	0.0288682097934532	0.0144258963286982	NFE2L2/EIF2AK3	2	0.0338983050847458
BP	GO:1902175	regulation of oxidative stress-induced intrinsic apoptotic signaling pathway	2/59	48/18986	0.0416666666666667	13.4081920903955	4.80565385820955	0.00977031429398504	0.0288682097934532	0.0144258963286982	NFE2L2/AKT1	2	0.0338983050847458
BP	GO:0035148	tube formation	3/59	142/18986	0.0211267605633803	6.79851993315827	3.87226610185758	0.00981106735860591	0.0289587986130045	0.0144711649798801	PIK3CD/ABL1/CASP3	3	0.0508474576271186
BP	GO:0006986	response to unfolded protein	3/59	143/18986	0.020979020979021	6.7509778357236	3.85411885950332	0.009999479748531	0.029454319711022	0.0147187846293086	NFE2L2/PIK3R1/EIF2AK3	3	0.0508474576271186
BP	GO:0010212	response to ionizing radiation	3/59	143/18986	0.020979020979021	6.7509778357236	3.85411885950332	0.009999479748531	0.029454319711022	0.0147187846293086	MAPK14/PRKDC/CASP3	3	0.0508474576271186
BP	GO:0006693	prostaglandin metabolic process	2/59	49/18986	0.0408163265306122	13.1345555171221	4.74850324239182	0.0101658841978655	0.0298220058933295	0.0149025231702646	MIF/PTGS2	2	0.0338983050847458
BP	GO:0043029	T cell homeostasis	2/59	49/18986	0.0408163265306122	13.1345555171221	4.74850324239182	0.0101658841978655	0.0298220058933295	0.0149025231702646	AKT1/CASP3	2	0.0338983050847458
BP	GO:0046578	regulation of Ras protein signal transduction	2/59	49/18986	0.0408163265306122	13.1345555171221	4.74850324239182	0.0101658841978655	0.0298220058933295	0.0149025231702646	FBP1/SRC	2	0.0338983050847458
BP	GO:0060043	regulation of cardiac muscle cell proliferation	2/59	49/18986	0.0408163265306122	13.1345555171221	4.74850324239182	0.0101658841978655	0.0298220058933295	0.0149025231702646	CDK1/MAPK14	2	0.0338983050847458
BP	GO:0110053	regulation of actin filament organization	4/59	273/18986	0.0146520146520147	4.71496864717204	3.45187597362815	0.0102478576942963	0.0300317709141329	0.0150073460347632	PIK3R1/PIK3CA/MTOR/ABL1	4	0.0677966101694915
BP	GO:0009141	nucleoside triphosphate metabolic process	4/59	274/18986	0.0145985401459854	4.69776073240134	3.44226577402683	0.0103759750076755	0.0303646739364248	0.0151737028861737	GCK/FBP1/MTOR/SRC	4	0.0677966101694915
BP	GO:2000779	regulation of double-strand break repair	3/59	145/18986	0.0206896551724138	6.65786090005845	3.81834097393632	0.0103826229109909	0.0303646739364248	0.0151737028861737	PRKDC/PLK1/ABL1	3	0.0508474576271186
BP	GO:0003254	regulation of membrane depolarization	2/59	50/18986	0.04	12.8718644067797	4.69299642003649	0.01056847967836	0.0307514890438284	0.0153670004504391	KDR/SRC	2	0.0338983050847458
BP	GO:0006692	prostanoid metabolic process	2/59	50/18986	0.04	12.8718644067797	4.69299642003649	0.01056847967836	0.0307514890438284	0.0153670004504391	MIF/PTGS2	2	0.0338983050847458
BP	GO:0031670	cellular response to nutrient	2/59	50/18986	0.04	12.8718644067797	4.69299642003649	0.01056847967836	0.0307514890438284	0.0153670004504391	NFE2L2/MTOR	2	0.0338983050847458
BP	GO:0061082	myeloid leukocyte cytokine production	2/59	50/18986	0.04	12.8718644067797	4.69299642003649	0.01056847967836	0.0307514890438284	0.0153670004504391	MIF/SYK	2	0.0338983050847458
BP	GO:2000404	regulation of T cell migration	2/59	50/18986	0.04	12.8718644067797	4.69299642003649	0.01056847967836	0.0307514890438284	0.0153670004504391	ADAM10/ABL1	2	0.0338983050847458
BP	GO:0034976	response to endoplasmic reticulum stress	4/59	277/18986	0.0144404332129964	4.64688245732118	3.41371121030706	0.0107665646708036	0.0312550429525441	0.0156186342211169	NFE2L2/PIK3R1/EIF2AK3/ABL1	4	0.0677966101694915
BP	GO:0010952	positive regulation of peptidase activity	3/59	147/18986	0.0204081632653061	6.56727775856105	3.78323265082932	0.0107742201045891	0.0312550429525441	0.0156186342211169	CTSD/EIF2AK3/SYK	3	0.0508474576271186
BP	GO:0045598	regulation of fat cell differentiation	3/59	147/18986	0.0204081632653061	6.56727775856105	3.78323265082932	0.0107742201045891	0.0312550429525441	0.0156186342211169	PTGS2/MAPK14/AKT1	3	0.0508474576271186
BP	GO:0002221	pattern recognition receptor signaling pathway	4/59	278/18986	0.0143884892086331	4.63016705279844	3.4042836867141	0.0108988508662433	0.031464574625386	0.0157233404779863	PIK3R1/PRKDC/AKT1/SRC	4	0.0677966101694915
BP	GO:0046165	alcohol biosynthetic process	3/59	148/18986	0.0202702702702703	6.5229042601924	3.76592261606252	0.0109731996530694	0.031464574625386	0.0157233404779863	NFKB1/CYP3A4/DHFR	3	0.0508474576271186
BP	GO:0006636	unsaturated fatty acid biosynthetic process	2/59	51/18986	0.0392156862745098	12.6194749086075	4.63905318182726	0.0109780547926146	0.031464574625386	0.0157233404779863	MIF/PTGS2	2	0.0338983050847458
BP	GO:0008206	bile acid metabolic process	2/59	51/18986	0.0392156862745098	12.6194749086075	4.63905318182726	0.0109780547926146	0.031464574625386	0.0157233404779863	NPC1/HSD17B10	2	0.0338983050847458
BP	GO:0014911	positive regulation of smooth muscle cell migration	2/59	51/18986	0.0392156862745098	12.6194749086075	4.63905318182726	0.0109780547926146	0.031464574625386	0.0157233404779863	PDGFRB/SRC	2	0.0338983050847458
BP	GO:0016601	Rac protein signal transduction	2/59	51/18986	0.0392156862745098	12.6194749086075	4.63905318182726	0.0109780547926146	0.031464574625386	0.0157233404779863	PIK3CB/PIK3CG	2	0.0338983050847458
BP	GO:0046686	response to cadmium ion	2/59	51/18986	0.0392156862745098	12.6194749086075	4.63905318182726	0.0109780547926146	0.031464574625386	0.0157233404779863	NPC1/CDK1	2	0.0338983050847458
BP	GO:0046850	regulation of bone remodeling	2/59	51/18986	0.0392156862745098	12.6194749086075	4.63905318182726	0.0109780547926146	0.031464574625386	0.0157233404779863	SYK/SRC	2	0.0338983050847458
BP	GO:0048013	ephrin receptor signaling pathway	2/59	51/18986	0.0392156862745098	12.6194749086075	4.63905318182726	0.0109780547926146	0.031464574625386	0.0157233404779863	PTPN11/SRC	2	0.0338983050847458
BP	GO:0051155	positive regulation of striated muscle cell differentiation	2/59	51/18986	0.0392156862745098	12.6194749086075	4.63905318182726	0.0109780547926146	0.031464574625386	0.0157233404779863	MAPK14/MTOR	2	0.0338983050847458
BP	GO:0051496	positive regulation of stress fiber assembly	2/59	51/18986	0.0392156862745098	12.6194749086075	4.63905318182726	0.0109780547926146	0.031464574625386	0.0157233404779863	MTOR/ABL1	2	0.0338983050847458
BP	GO:1990090	cellular response to nerve growth factor stimulus	2/59	51/18986	0.0392156862745098	12.6194749086075	4.63905318182726	0.0109780547926146	0.031464574625386	0.0157233404779863	NTRK3/AKT1	2	0.0338983050847458
BP	GO:0043254	regulation of protein-containing complex assembly	5/59	433/18986	0.0115473441108545	3.71589619133362	3.19183518206075	0.0110037421908959	0.0315067228998807	0.0157444026305287	PTPN11/MTOR/SYK/ABL1/SRC	5	0.0847457627118644
BP	GO:0050852	T cell receptor signaling pathway	3/59	149/18986	0.0201342281879195	6.47912637925151	3.74877175096103	0.0111743053364863	0.0319631924330801	0.0159725076017153	PIK3CA/PIK3CD/ABL1	3	0.0508474576271186
BP	GO:0099175	regulation of postsynapse organization	3/59	150/18986	0.02	6.43593220338983	3.73177744723443	0.0113775411559161	0.0324315511530058	0.016206553785619	ADAM10/CDK5/AKT1	3	0.0508474576271186
BP	GO:0010171	body morphogenesis	2/59	52/18986	0.0384615384615385	12.3767926988266	4.58659872116992	0.0113945638069815	0.0324315511530058	0.016206553785619	PDGFRA/PTPN11	2	0.0338983050847458
BP	GO:0042572	retinol metabolic process	2/59	52/18986	0.0384615384615385	12.3767926988266	4.58659872116992	0.0113945638069815	0.0324315511530058	0.016206553785619	CYP3A4/LIPE	2	0.0338983050847458
BP	GO:0045910	negative regulation of DNA recombination	2/59	52/18986	0.0384615384615385	12.3767926988266	4.58659872116992	0.0113945638069815	0.0324315511530058	0.016206553785619	PLK1/ABL1	2	0.0338983050847458
BP	GO:0051180	vitamin transport	2/59	52/18986	0.0384615384615385	12.3767926988266	4.58659872116992	0.0113945638069815	0.0324315511530058	0.016206553785619	SLC2A1/ABCC1	2	0.0338983050847458
BP	GO:0006163	purine nucleotide metabolic process	5/59	440/18986	0.0113636363636364	3.65677966101695	3.14809017447522	0.0117330908805853	0.0332735335347318	0.016627305561925	GCK/FBP1/NQO1/MTOR/SRC	5	0.0847457627118644
BP	GO:0001890	placenta development	3/59	152/18986	0.0197368421052632	6.35124888492417	3.69824838928146	0.0117904187149254	0.0332735335347318	0.016627305561925	PTGS2/MAPK14/AKT1	3	0.0508474576271186
BP	GO:0002687	positive regulation of leukocyte migration	3/59	152/18986	0.0197368421052632	6.35124888492417	3.69824838928146	0.0117904187149254	0.0332735335347318	0.016627305561925	PIK3R1/ADAM10/ABL1	3	0.0508474576271186
BP	GO:0007093	mitotic cell cycle checkpoint signaling	3/59	152/18986	0.0197368421052632	6.35124888492417	3.69824838928146	0.0117904187149254	0.0332735335347318	0.016627305561925	CDK1/PRKDC/PLK1	3	0.0508474576271186
BP	GO:0030177	positive regulation of Wnt signaling pathway	3/59	152/18986	0.0197368421052632	6.35124888492417	3.69824838928146	0.0117904187149254	0.0332735335347318	0.016627305561925	NFKB1/ABL1/SRC	3	0.0508474576271186
BP	GO:0014075	response to amine	2/59	53/18986	0.0377358490566038	12.1432683082827	4.53556317432258	0.0118179611961979	0.0332735335347318	0.016627305561925	CDK1/NQO1	2	0.0338983050847458
BP	GO:0021695	cerebellar cortex development	2/59	53/18986	0.0377358490566038	12.1432683082827	4.53556317432258	0.0118179611961979	0.0332735335347318	0.016627305561925	PTPN11/CDK5	2	0.0338983050847458
BP	GO:0035094	response to nicotine	2/59	53/18986	0.0377358490566038	12.1432683082827	4.53556317432258	0.0118179611961979	0.0332735335347318	0.016627305561925	NFKB1/CASP3	2	0.0338983050847458
BP	GO:0060324	face development	2/59	53/18986	0.0377358490566038	12.1432683082827	4.53556317432258	0.0118179611961979	0.0332735335347318	0.016627305561925	PDGFRA/PTPN11	2	0.0338983050847458
BP	GO:1990089	response to nerve growth factor	2/59	53/18986	0.0377358490566038	12.1432683082827	4.53556317432258	0.0118179611961979	0.0332735335347318	0.016627305561925	NTRK3/AKT1	2	0.0338983050847458
BP	GO:2000573	positive regulation of DNA biosynthetic process	2/59	53/18986	0.0377358490566038	12.1432683082827	4.53556317432258	0.0118179611961979	0.0332735335347318	0.016627305561925	PDGFRB/NOX4	2	0.0338983050847458
BP	GO:0044843	cell cycle G1/S phase transition	4/59	287/18986	0.0139372822299652	4.48497017657828	3.32140044054968	0.0121370377763143	0.0341383935100449	0.017059489629866	CDK1/ITGB1/PRKDC/AKT1	4	0.0677966101694915
BP	GO:0035296	regulation of tube diameter	3/59	154/18986	0.0194805194805195	6.26876513317191	3.66531574565124	0.0122118623797594	0.0342496008894043	0.0171150616981412	ITGB1/PTGS2/ABL1	3	0.0508474576271186
BP	GO:0097746	blood vessel diameter maintenance	3/59	154/18986	0.0194805194805195	6.26876513317191	3.66531574565124	0.0122118623797594	0.0342496008894043	0.0171150616981412	ITGB1/PTGS2/ABL1	3	0.0508474576271186
BP	GO:0002066	columnar/cuboidal epithelial cell development	2/59	54/18986	0.037037037037037	11.9183929692404	4.48588120751757	0.0122482016425684	0.0342496008894043	0.0171150616981412	AKT1/SRC	2	0.0338983050847458
BP	GO:0010543	regulation of platelet activation	2/59	54/18986	0.037037037037037	11.9183929692404	4.48588120751757	0.0122482016425684	0.0342496008894043	0.0171150616981412	PDGFRA/SYK	2	0.0338983050847458
BP	GO:0050873	brown fat cell differentiation	2/59	54/18986	0.037037037037037	11.9183929692404	4.48588120751757	0.0122482016425684	0.0342496008894043	0.0171150616981412	PTGS2/MAPK14	2	0.0338983050847458
BP	GO:2000772	regulation of cellular senescence	2/59	54/18986	0.037037037037037	11.9183929692404	4.48588120751757	0.0122482016425684	0.0342496008894043	0.0171150616981412	MIF/ABL1	2	0.0338983050847458
BP	GO:0006469	negative regulation of protein kinase activity	3/59	155/18986	0.0193548387096774	6.22832148715145	3.64906716587983	0.0124258054696673	0.0346786341366493	0.0173294563277563	PLK1/AKT1/ABL1	3	0.0508474576271186
BP	GO:0035150	regulation of tube size	3/59	155/18986	0.0193548387096774	6.22832148715145	3.64906716587983	0.0124258054696673	0.0346786341366493	0.0173294563277563	ITGB1/PTGS2/ABL1	3	0.0508474576271186
BP	GO:0097530	granulocyte migration	3/59	156/18986	0.0192307692307692	6.1883963494133	3.63296069916372	0.0126419006563756	0.0352474373014008	0.0176136961730689	PIK3CD/PIK3CG/SYK	3	0.0508474576271186
BP	GO:0034198	cellular response to amino acid starvation	2/59	55/18986	0.0363636363636364	11.7016949152542	4.43749164550119	0.0126852400351504	0.0352654589736885	0.0176227018848173	MTOR/EIF2AK3	2	0.0338983050847458
BP	GO:0044818	mitotic G2/M transition checkpoint	2/59	55/18986	0.0363636363636364	11.7016949152542	4.43749164550119	0.0126852400351504	0.0352654589736885	0.0176227018848173	CDK1/PLK1	2	0.0338983050847458
BP	GO:0071320	cellular response to cAMP	2/59	55/18986	0.0363636363636364	11.7016949152542	4.43749164550119	0.0126852400351504	0.0352654589736885	0.0176227018848173	FBP1/PIK3CG	2	0.0338983050847458
BP	GO:0015850	organic hydroxy compound transport	4/59	292/18986	0.0136986301369863	4.40817274204783	3.2768180011809	0.0128624670931485	0.0357235412296642	0.0178516127588203	NFKB1/NPC1/PTPN11/SYK	4	0.0677966101694915
BP	GO:0010975	regulation of neuron projection development	5/59	452/18986	0.0110619469026549	3.55969701514924	3.07513095898358	0.0130592247651531	0.0361891303356588	0.0180842749232879	NFE2L2/NTRK3/CDK5/AKT1/ABL1	5	0.0847457627118644
BP	GO:0035264	multicellular organism growth	3/59	158/18986	0.0189873417721519	6.11006221840807	3.60116526199242	0.0130805605291315	0.0361891303356588	0.0180842749232879	PTPN11/PIK3CA/MTOR	3	0.0508474576271186
BP	GO:0042552	myelination	3/59	158/18986	0.0189873417721519	6.11006221840807	3.60116526199242	0.0130805605291315	0.0361891303356588	0.0180842749232879	MTOR/EIF2AK3/AKT1	3	0.0508474576271186
BP	GO:0048754	branching morphogenesis of an epithelial tube	3/59	158/18986	0.0189873417721519	6.11006221840807	3.60116526199242	0.0130805605291315	0.0361891303356588	0.0180842749232879	KDR/ABL1/SRC	3	0.0508474576271186
BP	GO:0001954	positive regulation of cell-matrix adhesion	2/59	56/18986	0.0357142857142857	11.4927360774818	4.39033713666674	0.0131290314689418	0.036253312112025	0.0181163475616217	KDR/ABL1	2	0.0338983050847458
BP	GO:0010761	fibroblast migration	2/59	56/18986	0.0357142857142857	11.4927360774818	4.39033713666674	0.0131290314689418	0.036253312112025	0.0181163475616217	ITGB1/AKT1	2	0.0338983050847458
BP	GO:0072659	protein localization to plasma membrane	4/59	295/18986	0.0135593220338983	4.36334386670497	3.25054682381691	0.0133107925484017	0.0367198690590044	0.0183494933713797	PIK3R1/ITGB1/CDK5/AKT1	4	0.0677966101694915
BP	GO:0007272	ensheathment of neurons	3/59	160/18986	0.01875	6.03368644067797	3.56991222908511	0.0135278674826569	0.0371757201223588	0.0185772892835034	MTOR/EIF2AK3/AKT1	3	0.0508474576271186
BP	GO:0008366	axon ensheathment	3/59	160/18986	0.01875	6.03368644067797	3.56991222908511	0.0135278674826569	0.0371757201223588	0.0185772892835034	MTOR/EIF2AK3/AKT1	3	0.0508474576271186
BP	GO:0035966	response to topologically incorrect protein	3/59	160/18986	0.01875	6.03368644067797	3.56991222908511	0.0135278674826569	0.0371757201223588	0.0185772892835034	NFE2L2/PIK3R1/EIF2AK3	3	0.0508474576271186
BP	GO:0072006	nephron development	3/59	160/18986	0.01875	6.03368644067797	3.56991222908511	0.0135278674826569	0.0371757201223588	0.0185772892835034	STAT1/PDGFRA/PDGFRB	3	0.0508474576271186
BP	GO:0002686	negative regulation of leukocyte migration	2/59	57/18986	0.0350877192982456	11.2911091287541	4.34436385059374	0.013579531244072	0.0372463433453561	0.0186125808135514	MIF/AKT1	2	0.0338983050847458
BP	GO:0035329	hippo signaling	2/59	57/18986	0.0350877192982456	11.2911091287541	4.34436385059374	0.013579531244072	0.0372463433453561	0.0186125808135514	MAPK14/SRC	2	0.0338983050847458
BP	GO:0031348	negative regulation of defense response	4/59	297/18986	0.0134680134680135	4.33396107972379	3.2332265303492	0.0136151670902612	0.037308418702922	0.0186436008414374	NFKB1/MAPK14/SYK/SRC	4	0.0677966101694915
BP	GO:0001541	ovarian follicle development	2/59	58/18986	0.0344827586206897	11.0964348334307	4.29952120434935	0.0140366948649963	0.0382443281744297	0.0191112894548158	KDR/SRC	2	0.0338983050847458
BP	GO:0006998	nuclear envelope organization	2/59	58/18986	0.0344827586206897	11.0964348334307	4.29952120434935	0.0140366948649963	0.0382443281744297	0.0191112894548158	CDK1/PLK1	2	0.0338983050847458
BP	GO:0033047	regulation of mitotic sister chromatid segregation	2/59	58/18986	0.0344827586206897	11.0964348334307	4.29952120434935	0.0140366948649963	0.0382443281744297	0.0191112894548158	CDK1/PLK1	2	0.0338983050847458
BP	GO:0034332	adherens junction organization	2/59	58/18986	0.0344827586206897	11.0964348334307	4.29952120434935	0.0140366948649963	0.0382443281744297	0.0191112894548158	ADAM10/SRC	2	0.0338983050847458
BP	GO:0039532	negative regulation of cytoplasmic pattern recognition receptor signaling pathway	2/59	58/18986	0.0344827586206897	11.0964348334307	4.29952120434935	0.0140366948649963	0.0382443281744297	0.0191112894548158	PRKDC/AKT1	2	0.0338983050847458
BP	GO:1990928	response to amino acid starvation	2/59	58/18986	0.0344827586206897	11.0964348334307	4.29952120434935	0.0140366948649963	0.0382443281744297	0.0191112894548158	MTOR/EIF2AK3	2	0.0338983050847458
BP	GO:0006417	regulation of translation	5/59	461/18986	0.0108459869848156	3.49020184565609	3.02201294638361	0.0141182987226535	0.0384301698627066	0.0192041574555618	DHFR/PRKDC/MTOR/EIF2AK3/AKT1	5	0.0847457627118644
BP	GO:0071322	cellular response to carbohydrate stimulus	3/59	163/18986	0.0184049079754601	5.92263699698451	3.52401386115788	0.0142150933048188	0.0386569693758533	0.0193174927225375	FBP1/PIK3CA/NOX4	3	0.0508474576271186
BP	GO:0051960	regulation of nervous system development	5/59	463/18986	0.0107991360691145	3.47512537980012	3.01038784009679	0.014361304352972	0.0390175967695801	0.0194977038763435	ITGB1/CDK5/MTOR/EIF2AK3/AKT1	5	0.0847457627118644
BP	GO:0010976	positive regulation of neuron projection development	3/59	164/18986	0.0182926829268293	5.88652335675899	3.50896821214046	0.0144485172015331	0.0391803363432877	0.0195790273888052	NFE2L2/NTRK3/ABL1	3	0.0508474576271186
BP	GO:0030010	establishment of cell polarity	3/59	164/18986	0.0182926829268293	5.88652335675899	3.50896821214046	0.0144485172015331	0.0391803363432877	0.0195790273888052	ITGB1/PLK1/ABL1	3	0.0508474576271186
BP	GO:0060135	maternal process involved in female pregnancy	2/59	59/18986	0.0338983050847458	10.9083596667624	4.25576161437304	0.0145004780396924	0.0392841090612629	0.0196308842404066	PTGS2/AKT1	2	0.0338983050847458
BP	GO:0045861	negative regulation of proteolysis	4/59	303/18986	0.0132013201320132	4.24814006824411	3.18216849519374	0.0145548822271765	0.0393942991601597	0.0196859479577104	CDK5/PTGS2/AKT1/SRC	4	0.0677966101694915
BP	GO:0007015	actin filament organization	5/59	465/18986	0.010752688172043	3.46017860397303	2.99882631534029	0.0146071242600674	0.0394984349690229	0.0197379862515122	PIK3R1/PIK3CA/MTOR/ABL1/SRC	5	0.0847457627118644
BP	GO:0006633	fatty acid biosynthetic process	3/59	165/18986	0.0181818181818182	5.85084745762712	3.49404631983221	0.014684119808248	0.0396692464499657	0.0198233434223747	CYP3A4/MIF/PTGS2	3	0.0508474576271186
BP	GO:0044772	mitotic cell cycle phase transition	5/59	467/18986	0.0107066381156317	3.44535985192175	2.98732771168864	0.0148557722393955	0.0400575287169415	0.0200173741492449	CDK1/ITGB1/PRKDC/PLK1/AKT1	5	0.0847457627118644
BP	GO:0051051	negative regulation of transport	5/59	467/18986	0.0107066381156317	3.44535985192175	2.98732771168864	0.0148557722393955	0.0400575287169415	0.0200173741492449	NFKB1/PTPN11/CDK5/PTGS2/AKT1	5	0.0847457627118644
BP	GO:0030307	positive regulation of cell growth	3/59	166/18986	0.0180722891566265	5.81560138860527	3.47924635545766	0.0149219036311661	0.0401603578966374	0.0200687594999982	ADAM10/MTOR/AKT1	3	0.0508474576271186
BP	GO:0033673	negative regulation of kinase activity	3/59	166/18986	0.0180722891566265	5.81560138860527	3.47924635545766	0.0149219036311661	0.0401603578966374	0.0200687594999982	PLK1/AKT1/ABL1	3	0.0508474576271186
BP	GO:1902850	microtubule cytoskeleton organization involved in mitosis	3/59	167/18986	0.0179640718562874	5.78077742819446	3.46456652827961	0.0151618710887349	0.0407679551579948	0.0203723853626567	CDK1/ITGB1/PLK1	3	0.0508474576271186
BP	GO:0032147	activation of protein kinase activity	2/59	61/18986	0.0327868852459016	10.5507085301473	4.17131493433651	0.0154477268951233	0.0413814458096253	0.0206789562446881	NTRK3/ABL1	2	0.0338983050847458
BP	GO:0032233	positive regulation of actin filament bundle assembly	2/59	61/18986	0.0327868852459016	10.5507085301473	4.17131493433651	0.0154477268951233	0.0413814458096253	0.0206789562446881	MTOR/ABL1	2	0.0338983050847458
BP	GO:0046173	polyol biosynthetic process	2/59	61/18986	0.0327868852459016	10.5507085301473	4.17131493433651	0.0154477268951233	0.0413814458096253	0.0206789562446881	CYP3A4/DHFR	2	0.0338983050847458
BP	GO:0051293	establishment of spindle localization	2/59	61/18986	0.0327868852459016	10.5507085301473	4.17131493433651	0.0154477268951233	0.0413814458096253	0.0206789562446881	ITGB1/PLK1	2	0.0338983050847458
BP	GO:0043603	amide metabolic process	5/59	472/18986	0.010593220338983	3.40886239586326	2.95885223559407	0.0154898545488393	0.0414555902058023	0.0207160073600935	NFE2L2/ADAM10/DHFR/MTOR/CASP3	5	0.0847457627118644
BP	GO:1990138	neuron projection extension	3/59	169/18986	0.0177514792899408	5.71236586099689	3.43556030669728	0.0156483661467173	0.0418407851583709	0.0209084953076264	ITGB1/CDK5/ABL1	3	0.0508474576271186
BP	GO:0007204	positive regulation of cytosolic calcium ion concentration	3/59	170/18986	0.0176470588235294	5.67876370887338	3.42123051203664	0.0158948981510547	0.0423599075546049	0.0211679088952218	GRIN1/PIK3CG/ABL1	3	0.0508474576271186
BP	GO:0007292	female gamete generation	3/59	170/18986	0.0176470588235294	5.67876370887338	3.42123051203664	0.0158948981510547	0.0423599075546049	0.0211679088952218	PLK1/AKT1/SRC	3	0.0508474576271186
BP	GO:0000768	syncytium formation by plasma membrane fusion	2/59	62/18986	0.032258064516129	10.3805358119191	4.13054574589404	0.0159311050022373	0.0423599075546049	0.0211679088952218	ITGB1/MAPK14	2	0.0338983050847458
BP	GO:0006611	protein export from nucleus	2/59	62/18986	0.032258064516129	10.3805358119191	4.13054574589404	0.0159311050022373	0.0423599075546049	0.0211679088952218	PTPN11/CDK5	2	0.0338983050847458
BP	GO:0010574	regulation of vascular endothelial growth factor production	2/59	62/18986	0.032258064516129	10.3805358119191	4.13054574589404	0.0159311050022373	0.0423599075546049	0.0211679088952218	PTGS2/EIF2AK3	2	0.0338983050847458
BP	GO:0140253	cell-cell fusion	2/59	62/18986	0.032258064516129	10.3805358119191	4.13054574589404	0.0159311050022373	0.0423599075546049	0.0211679088952218	ITGB1/MAPK14	2	0.0338983050847458
BP	GO:0048639	positive regulation of developmental growth	3/59	171/18986	0.0175438596491228	5.64555456437704	3.40701405218929	0.0161436225991665	0.0428455626614325	0.0214105983544133	CDK1/MAPK14/AKT1	3	0.0508474576271186
BP	GO:2000058	regulation of ubiquitin-dependent protein catabolic process	3/59	171/18986	0.0175438596491228	5.64555456437704	3.40701405218929	0.0161436225991665	0.0428455626614325	0.0214105983544133	NFE2L2/PLK1/AKT1	3	0.0508474576271186
BP	GO:0045058	T cell selection	2/59	63/18986	0.0317460317460317	10.2157654022061	4.09069505984957	0.016420927514295	0.0435412578914163	0.0217582481510554	MTOR/SYK	2	0.0338983050847458
BP	GO:0002011	morphogenesis of an epithelial sheet	2/59	64/18986	0.03125	10.0561440677966	4.05172728651487	0.0169171511449394	0.0447330015067567	0.0223537810908634	ITGB1/MTOR	2	0.0338983050847458
BP	GO:0019674	NAD metabolic process	2/59	64/18986	0.03125	10.0561440677966	4.05172728651487	0.0169171511449394	0.0447330015067567	0.0223537810908634	GCK/NQO1	2	0.0338983050847458
BP	GO:0051058	negative regulation of small GTPase mediated signal transduction	2/59	64/18986	0.03125	10.0561440677966	4.05172728651487	0.0169171511449394	0.0447330015067567	0.0223537810908634	FBP1/ITGB1	2	0.0338983050847458
BP	GO:1904062	regulation of monoatomic cation transmembrane transport	4/59	318/18986	0.0125786163522013	4.0477561027609	3.06009767523129	0.0170817353434954	0.0451266102214441	0.0225504735270338	GRIN1/ITGB1/PIK3CG/ABL1	4	0.0677966101694915
BP	GO:0071897	DNA biosynthetic process	3/59	175/18986	0.0171428571428571	5.51651331719128	3.35124973954561	0.01716048336032	0.0452929409022613	0.0226335915719322	PDGFRB/NOX4/SRC	3	0.0508474576271186
BP	GO:0010573	vascular endothelial growth factor production	2/59	65/18986	0.0307692307692308	9.90143415906128	4.01360874999526	0.0174197328065768	0.0458518794764168	0.0229129019269064	PTGS2/EIF2AK3	2	0.0338983050847458
BP	GO:1905330	regulation of morphogenesis of an epithelium	2/59	65/18986	0.0307692307692308	9.90143415906128	4.01360874999526	0.0174197328065768	0.0458518794764168	0.0229129019269064	PIK3CD/ABL1	2	0.0338983050847458
BP	GO:0050806	positive regulation of synaptic transmission	3/59	176/18986	0.0170454545454545	5.48516949152542	3.33757636274286	0.0174201981977324	0.0458518794764168	0.0229129019269064	GRIN1/PTGS2/ABL1	3	0.0508474576271186
BP	GO:0006518	peptide metabolic process	2/59	66/18986	0.0303030303030303	9.75141242937853	3.97630755758348	0.0179286296095944	0.0469317868156263	0.0234525485288779	NFE2L2/ANPEP	2	0.0338983050847458
BP	GO:0006949	syncytium formation	2/59	66/18986	0.0303030303030303	9.75141242937853	3.97630755758348	0.0179286296095944	0.0469317868156263	0.0234525485288779	ITGB1/MAPK14	2	0.0338983050847458
BP	GO:0008631	intrinsic apoptotic signaling pathway in response to oxidative stress	2/59	66/18986	0.0303030303030303	9.75141242937853	3.97630755758348	0.0179286296095944	0.0469317868156263	0.0234525485288779	NFE2L2/AKT1	2	0.0338983050847458
BP	GO:0010812	negative regulation of cell-substrate adhesion	2/59	66/18986	0.0303030303030303	9.75141242937853	3.97630755758348	0.0179286296095944	0.0469317868156263	0.0234525485288779	PIK3R1/SRC	2	0.0338983050847458
BP	GO:0046503	glycerolipid catabolic process	2/59	66/18986	0.0303030303030303	9.75141242937853	3.97630755758348	0.0179286296095944	0.0469317868156263	0.0234525485288779	PIK3CG/LIPE	2	0.0338983050847458
BP	GO:0051653	spindle localization	2/59	66/18986	0.0303030303030303	9.75141242937853	3.97630755758348	0.0179286296095944	0.0469317868156263	0.0234525485288779	ITGB1/PLK1	2	0.0338983050847458
BP	GO:0002753	cytoplasmic pattern recognition receptor signaling pathway	3/59	178/18986	0.0168539325842697	5.42353837364312	3.31054051836374	0.0179462387672078	0.0469350583620047	0.023454183371815	PRKDC/AKT1/SRC	3	0.0508474576271186
BP	GO:0008361	regulation of cell size	3/59	179/18986	0.0167597765363128	5.39323927658366	3.29717521327339	0.0182125674092087	0.0475449098244038	0.0237589356940207	CDK5/MTOR/ABL1	3	0.0508474576271186
BP	GO:1903169	regulation of calcium ion transmembrane transport	3/59	179/18986	0.0167597765363128	5.39323927658366	3.29717521327339	0.0182125674092087	0.0475449098244038	0.0237589356940207	GRIN1/PIK3CG/ABL1	3	0.0508474576271186
BP	GO:0030888	regulation of B cell proliferation	2/59	67/18986	0.0298507462686567	9.60586896028333	3.93979347989567	0.0184437988615795	0.0479304881647388	0.0239516152264219	MIF/CASP3	2	0.0338983050847458
BP	GO:0035904	aorta development	2/59	67/18986	0.0298507462686567	9.60586896028333	3.93979347989567	0.0184437988615795	0.0479304881647388	0.0239516152264219	PDGFRB/MYLK	2	0.0338983050847458
BP	GO:0045912	negative regulation of carbohydrate metabolic process	2/59	67/18986	0.0298507462686567	9.60586896028333	3.93979347989567	0.0184437988615795	0.0479304881647388	0.0239516152264219	GCK/FBP1	2	0.0338983050847458
BP	GO:0050994	regulation of lipid catabolic process	2/59	67/18986	0.0298507462686567	9.60586896028333	3.93979347989567	0.0184437988615795	0.0479304881647388	0.0239516152264219	PIK3CG/AKT1	2	0.0338983050847458
BP	GO:2000630	positive regulation of miRNA metabolic process	2/59	67/18986	0.0298507462686567	9.60586896028333	3.93979347989567	0.0184437988615795	0.0479304881647388	0.0239516152264219	NFKB1/NR3C1	2	0.0338983050847458
BP	GO:0032507	maintenance of protein location in cell	2/59	68/18986	0.0294117647058824	9.46460618145563	3.90403784072022	0.0189651980665419	0.0491963410966625	0.0245841817518132	CDK5/AKT1	2	0.0338983050847458
BP	GO:0055021	regulation of cardiac muscle tissue growth	2/59	68/18986	0.0294117647058824	9.46460618145563	3.90403784072022	0.0189651980665419	0.0491963410966625	0.0245841817518132	CDK1/MAPK14	2	0.0338983050847458
BP	GO:0031214	biomineral tissue development	3/59	182/18986	0.0164835164835165	5.30433972806854	3.25767331032629	0.0190248025520389	0.0493063762617883	0.0246391680462863	PTGS2/EIF2AK3/ALPL	3	0.0508474576271186
BP	GO:0072331	signal transduction by p53 class mediator	3/59	183/18986	0.0163934426229508	5.27535426507363	3.24469959417999	0.0192999679319685	0.0499743754483914	0.024972977696505	MIF/MTOR/AKT1	3	0.0508474576271186
CC	GO:0005942	phosphatidylinositol 3-kinase complex	5/59	16/19960	0.3125	105.720338983051	22.8161751985657	8.08386594171236e-10	1.60868932240076e-07	1.08068523641839e-07	PIK3R1/PIK3CA/PIK3CD/PIK3CB/PIK3CG	5	0.0847457627118644
CC	GO:0045121	membrane raft	8/59	293/19960	0.0273037542662116	9.2369989009082	7.73377805315743	2.27039049792337e-06	0.00014136363523034	9.49652561452165e-05	CTSD/NPC1/SLC2A1/ITGB1/PTGS2/KDR/LIPE/SRC	8	0.135593220338983
CC	GO:0098857	membrane microdomain	8/59	295/19960	0.0271186440677966	9.17437517954611	7.70152171583516	2.38801990228368e-06	0.00014136363523034	9.49652561452165e-05	CTSD/NPC1/SLC2A1/ITGB1/PTGS2/KDR/LIPE/SRC	8	0.135593220338983
CC	GO:0061695	transferase complex, transferring phosphorus-containing groups	8/59	302/19960	0.0264900662251656	8.9617240992255	7.59099796316194	2.84148010513246e-06	0.00014136363523034	9.49652561452165e-05	PIK3R1/CDK1/CDK5/PRKDC/PIK3CA/PIK3CD/PIK3CB/PIK3CG	8	0.135593220338983
CC	GO:0097038	perinuclear endoplasmic reticulum	3/59	22/19960	0.136363636363636	46.1325115562404	11.5323547043634	3.62987015574876e-05	0.00114314934145766	0.000767944810183143	PIK3R1/ADAM10/NOX4	3	0.0508474576271186
CC	GO:0031252	cell leading edge	8/59	433/19960	0.0184757505773672	6.25044036481779	6.01422761146309	3.86974974558646e-05	0.00114314934145766	0.000767944810183143	ITGB1/CDK5/PIK3CA/MYLK/AKT1/GABRA1/ABL1/SRC	8	0.135593220338983
CC	GO:0034774	secretory granule lumen	7/59	324/19960	0.0216049382716049	7.30906047290228	6.23402627817167	4.60415147648351e-05	0.00114314934145766	0.000767944810183143	NFKB1/CTSD/GUSB/TTR/MIF/MPO/MAPK14	7	0.11864406779661
CC	GO:0060205	cytoplasmic vesicle lumen	7/59	329/19960	0.0212765957446809	7.19798052650559	6.17212751448767	5.0719393798396e-05	0.00114314934145766	0.000767944810183143	NFKB1/CTSD/GUSB/TTR/MIF/MPO/MAPK14	7	0.11864406779661
CC	GO:0031983	vesicle lumen	7/59	330/19960	0.0212121212121212	7.17616846430406	6.15990335932732	5.17002214729596e-05	0.00114314934145766	0.000767944810183143	NFKB1/CTSD/GUSB/TTR/MIF/MPO/MAPK14	7	0.11864406779661
CC	GO:0005901	caveola	4/59	82/19960	0.048780487804878	16.5026870607689	7.65923700686481	0.00010139435118454	0.00201774758857234	0.00135548237899332	SLC2A1/PTGS2/LIPE/SRC	4	0.0677966101694915
CC	GO:0019898	extrinsic component of membrane	5/59	167/19960	0.029940119760479	10.1288947528671	6.45028001627028	0.000134198520047893	0.00242777322632098	0.00163092938240023	PIK3R1/PIK3CA/PIK3CD/PIK3CB/PIK3CG	5	0.0847457627118644
CC	GO:0099572	postsynaptic specialization	7/59	396/19960	0.0176767676767677	5.98014038692005	5.45027350263734	0.000161019703253648	0.00267024341228967	0.00179381599238714	ADAM10/GRIN1/CDK5/GABRA1/ABL1/SRC/CASP3	7	0.11864406779661
CC	GO:0005775	vacuolar lumen	5/59	178/19960	0.0280898876404494	9.5029518187012	6.2044396650533	0.000180784432474867	0.00276739246634605	0.00185907877929621	CTSD/PDGFRB/GUSB/TTR/MPO	5	0.0847457627118644
CC	GO:0030027	lamellipodium	5/59	203/19960	0.0246305418719212	8.33263755531435	5.71749354392986	0.000332045928113227	0.00471979569246658	0.00317066412559246	ITGB1/CDK5/PIK3CA/MYLK/AKT1	5	0.0847457627118644
CC	GO:0044853	plasma membrane raft	4/59	116/19960	0.0344827586206897	11.6656925774401	6.27279929625122	0.000385219442098734	0.0051105779318432	0.00343318379975714	SLC2A1/PTGS2/LIPE/SRC	4	0.0677966101694915
CC	GO:0014704	intercalated disc	3/59	52/19960	0.0576923076923077	19.5176010430248	7.27998566140962	0.000489111917013697	0.00580529192160199	0.00389987873072442	SLC2A1/ITGB1/PIK3CA	3	0.0508474576271186
CC	GO:1904813	ficolin-1-rich granule lumen	4/59	124/19960	0.032258064516129	10.9130672498633	6.02906255922044	0.000495929460639366	0.00580529192160199	0.00389987873072442	CTSD/GUSB/MIF/MAPK14	4	0.0677966101694915
CC	GO:0032279	asymmetric synapse	6/59	375/19960	0.016	5.4128813559322	4.69714581355248	0.000822406759122064	0.00909216361473838	0.00610793324026329	ADAM10/GRIN1/ITGB1/CDK5/ABL1/CASP3	6	0.101694915254237
CC	GO:0098984	neuron to neuron synapse	6/59	412/19960	0.0145631067961165	4.92677307882179	4.38521804743322	0.00133464649845055	0.0139710727072481	0.00938548655816193	ADAM10/GRIN1/ITGB1/CDK5/ABL1/CASP3	6	0.101694915254237
CC	GO:0150034	distal axon	5/59	281/19960	0.0177935943060498	6.01966342963991	4.61407012472299	0.00143638287520743	0.0139710727072481	0.00938548655816193	GRIN1/CDK5/SCN9A/ABL1/SRC	5	0.0847457627118644
CC	GO:0044291	cell-cell contact zone	3/59	76/19960	0.0394736842105263	13.3541480820696	5.87524073940765	0.00147961913969991	0.0139710727072481	0.00938548655816193	SLC2A1/ITGB1/PIK3CA	3	0.0508474576271186
CC	GO:0005925	focal adhesion	6/59	424/19960	0.0141509433962264	4.78733610489287	4.291972178233	0.00154454070130381	0.0139710727072481	0.00938548655816193	ADAM10/PDGFRB/FLT1/ITGB1/NOX4/SRC	6	0.101694915254237
CC	GO:0030055	cell-substrate junction	6/59	434/19960	0.0138248847926267	4.67702882136999	4.2168990199572	0.00173797286536023	0.0150372434872472	0.0101017187139931	ADAM10/PDGFRB/FLT1/ITGB1/NOX4/SRC	6	0.101694915254237
CC	GO:0101002	ficolin-1-rich granule	4/59	185/19960	0.0216216216216216	7.31470453504352	4.69827678000415	0.00218507996199837	0.0181179546849031	0.0121712787356927	CTSD/GUSB/MIF/MAPK14	4	0.0677966101694915
CC	GO:0035578	azurophil granule lumen	3/59	91/19960	0.032967032967033	11.1529148817284	5.28544285340491	0.00247803567699496	0.0197251639888799	0.0132509697254046	GUSB/TTR/MPO	3	0.0508474576271186
CC	GO:0043202	lysosomal lumen	3/59	98/19960	0.0306122448979592	10.3562781044621	5.05548255783335	0.00305744831230991	0.0234012390057566	0.0157204832252372	CTSD/PDGFRB/GUSB	3	0.0508474576271186
CC	GO:0030496	midbody	4/59	207/19960	0.0193236714975845	6.53729632358962	4.36038012012295	0.00327578034959374	0.0241437144284872	0.0162192633293725	SLC2A1/CDK1/PIK3CB/PLK1	4	0.0677966101694915
CC	GO:0030175	filopodium	3/59	106/19960	0.0283018867924528	9.57467220978574	4.81952675842661	0.00381394825854861	0.0271062751232562	0.0182094522118674	ITGB1/CDK5/SRC	3	0.0508474576271186
CC	GO:0014069	postsynaptic density	5/59	359/19960	0.0139275766016713	4.71176998253151	3.86408890635781	0.00413816171145432	0.0283963510544624	0.0190760993595172	ADAM10/GRIN1/CDK5/ABL1/CASP3	5	0.0847457627118644
CC	GO:0042470	melanosome	3/59	112/19960	0.0267857142857143	9.06174334140436	4.65840827246535	0.00444991141599249	0.0285655603800808	0.0191897707922257	CTSD/SLC2A1/ITGB1	3	0.0508474576271186
CC	GO:0048770	pigment granule	3/59	112/19960	0.0267857142857143	9.06174334140436	4.65840827246535	0.00444991141599249	0.0285655603800808	0.0191897707922257	CTSD/SLC2A1/ITGB1	3	0.0508474576271186
CC	GO:0098858	actin-based cell projection	4/59	234/19960	0.0170940170940171	5.78299290163697	4.00724684556631	0.00506059407603307	0.0314705694103306	0.0211412976202697	PDGFRA/ITGB1/CDK5/SRC	4	0.0677966101694915
CC	GO:1902554	serine/threonine protein kinase complex	3/59	139/19960	0.0215827338129496	7.30154859163517	4.05928789702487	0.0080844172253567	0.0487514856923025	0.0327502707374897	CDK1/CDK5/PRKDC	3	0.0508474576271186
MF	GO:0004713	protein tyrosine kinase activity	9/59	138/18737	0.0652173913043478	20.7114959469418	13.0621176222464	4.50769455279866e-10	1.53261614795154e-07	9.15773735463307e-08	PDGFRA/PDGFRB/NTRK3/FLT1/CHKA/KDR/SYK/ABL1/SRC	9	0.152542372881356
MF	GO:0004674	protein serine/threonine kinase activity	12/59	429/18737	0.027972027972028	8.88325234087946	9.28352436997585	7.5342768164374e-09	1.24819706464662e-06	7.45826729030333e-07	CDK1/CDK5/MAPK14/PRKDC/PIK3CA/MYLK/MTOR/PLK1/PIK3CG/EIF2AK3/SYK/AKT1	12	0.203389830508475
MF	GO:0106310	protein serine kinase activity	11/59	363/18737	0.0303030303030303	9.62352336928608	9.32471270978261	1.51148367722452e-08	1.24819706464662e-06	7.45826729030333e-07	CDK1/CDK5/MAPK14/PRKDC/PIK3CA/PIK3CB/MTOR/PLK1/PIK3CG/EIF2AK3/AKT1	11	0.186440677966102
MF	GO:0052742	phosphatidylinositol kinase activity	5/59	26/18737	0.192307692307692	61.0723598435463	17.2270980903005	1.62779706249507e-08	1.24819706464662e-06	7.45826729030333e-07	PIK3R1/PIK3CA/PIK3CD/PIK3CB/PIK3CG	5	0.0847457627118644
MF	GO:0016303	1-phosphatidylinositol-3-kinase activity	4/59	10/18737	0.4	127.030508474576	22.4047881798431	1.83558391859797e-08	1.24819706464662e-06	7.45826729030333e-07	PIK3CA/PIK3CD/PIK3CB/PIK3CG	4	0.0677966101694915
MF	GO:0001727	lipid kinase activity	5/59	41/18737	0.121951219512195	38.728813559322	13.5922071958488	1.78879625310381e-07	1.01365121009216e-05	6.05680134822868e-06	PIK3R1/PIK3CA/PIK3CD/PIK3CB/PIK3CG	5	0.0847457627118644
MF	GO:0016004	phospholipase activator activity	4/59	20/18737	0.2	63.5152542372881	15.7210713416545	4.13658388563565e-07	1.9678915294396e-05	1.17586088291592e-05	PDGFRA/PDGFRB/SRC/CASP3	4	0.0677966101694915
MF	GO:0051219	phosphoprotein binding	6/59	93/18737	0.0645161290322581	20.4887916894478	10.589028077614	4.63033301044611e-07	1.9678915294396e-05	1.17586088291592e-05	PIK3R1/PTPN11/MTOR/SYK/ABL1/SRC	6	0.101694915254237
MF	GO:0060229	lipase activator activity	4/59	24/18737	0.166666666666667	52.9293785310734	14.3069248646513	8.98745375737427e-07	3.39526030834139e-05	2.02874687154764e-05	PDGFRA/PDGFRB/SRC/CASP3	4	0.0677966101694915
MF	GO:0004714	transmembrane receptor protein tyrosine kinase activity	5/59	60/18737	0.0833333333333333	26.4646892655367	11.1034951189838	1.24547803021326e-06	4.08691992645329e-05	2.44202955357735e-05	PDGFRA/PDGFRB/NTRK3/FLT1/KDR	5	0.0847457627118644
MF	GO:0035173	histone kinase activity	8/59	256/18737	0.03125	9.92425847457627	8.08032164480939	1.32223879973489e-06	4.08691992645329e-05	2.44202955357735e-05	CDK1/CDK5/PRKDC/PIK3CA/MTOR/PIK3CG/EIF2AK3/AKT1	8	0.135593220338983
MF	GO:0019199	transmembrane receptor protein kinase activity	5/59	79/18737	0.0632911392405063	20.0997639991418	9.56110882695123	4.91036403242434e-06	0.00013912698091869	8.313160160157e-05	PDGFRA/PDGFRB/NTRK3/FLT1/KDR	5	0.0847457627118644
MF	GO:0020037	heme binding	6/59	143/18737	0.041958041958042	13.3248785113192	8.31502408692966	5.74586057306945e-06	0.000150276353449509	8.97936105750935e-05	CYP3A4/PTGS2/MPO/NOX4/CYP17A1/SRC	6	0.101694915254237
MF	GO:0043560	insulin receptor substrate binding	3/59	13/18737	0.230769230769231	73.2868318122555	14.6531437446959	8.2936851192105e-06	0.000192040135901801	0.000114748440337609	PIK3R1/PIK3CA/PIK3CB	3	0.0508474576271186
MF	GO:0046906	tetrapyrrole binding	6/59	153/18737	0.0392156862745098	12.4539714190761	7.99523938117237	8.47235893684416e-06	0.000192040135901801	0.000114748440337609	CYP3A4/PTGS2/MPO/NOX4/CYP17A1/SRC	6	0.101694915254237
MF	GO:0051879	Hsp90 protein binding	4/59	42/18737	0.0952380952380952	30.2453591606134	10.6639507058879	9.07526174761964e-06	0.000192849312136917	0.000115231941927013	CDK5/KDR/EIF2AK3/NR3C1	4	0.0677966101694915
MF	GO:0044024	histone H2AS1 kinase activity	7/59	246/18737	0.0284552845528455	9.03672316384181	7.13124934890174	1.17762257895173e-05	0.000222439820468659	0.000132912957741335	CDK5/PRKDC/PIK3CA/MTOR/PIK3CG/EIF2AK3/AKT1	7	0.11864406779661
MF	GO:0140995	histone H2A kinase activity	7/59	246/18737	0.0284552845528455	9.03672316384181	7.13124934890174	1.17762257895173e-05	0.000222439820468659	0.000132912957741335	CDK5/PRKDC/PIK3CA/MTOR/PIK3CG/EIF2AK3/AKT1	7	0.11864406779661
MF	GO:0001784	phosphotyrosine residue binding	4/59	47/18737	0.0851063829787234	27.0277677605481	10.0410807669665	1.42931249332598e-05	0.000255771709332017	0.000152829535297459	PIK3R1/PTPN11/SYK/ABL1	4	0.0677966101694915
MF	GO:0045309	protein phosphorylated amino acid binding	4/59	59/18737	0.0677966101694915	21.5305946567078	8.87690573507014	3.54590306284186e-05	0.000602803520683116	0.000360189100593936	PIK3R1/PTPN11/SYK/ABL1	4	0.0677966101694915
MF	GO:0005158	insulin receptor binding	3/59	23/18737	0.130434782608696	41.4229918938836	10.9020537558571	5.02189809345462e-05	0.000813069215130748	0.000485827735356763	PIK3R1/PTPN11/SRC	3	0.0508474576271186
MF	GO:0031072	heat shock protein binding	5/59	131/18737	0.0381679389312977	12.1212317246733	7.1789559510427	5.72353871736858e-05	0.000877293226856607	0.000524203073632585	CDK1/CDK5/KDR/EIF2AK3/NR3C1	5	0.0847457627118644
MF	GO:0019838	growth factor binding	5/59	132/18737	0.0378787878787879	12.0294042116076	7.14699438418643	5.93463065226528e-05	0.000877293226856607	0.000524203073632585	PDGFRA/PDGFRB/NTRK3/FLT1/KDR	5	0.0847457627118644
MF	GO:0140993	histone modifying activity	8/59	438/18737	0.0182648401826484	5.80047983902175	5.71356649259681	6.52703564040743e-05	0.000924663382391053	0.000552507841490629	CDK1/CDK5/PRKDC/PIK3CA/MTOR/PIK3CG/EIF2AK3/AKT1	8	0.135593220338983
MF	GO:0046875	ephrin receptor binding	3/59	28/18737	0.107142857142857	34.0260290556901	9.82900024690333	9.18609908028996e-05	0.00124930947491943	0.0007464914199983	PIK3CG/ABL1/SRC	3	0.0508474576271186
MF	GO:0001618	virus receptor activity	4/59	79/18737	0.0506329113924051	16.0798111993135	7.54876950170652	0.00011170130442597	0.00146070936557037	0.000872807763328428	NPC1/ANPEP/CDK1/ITGB1	4	0.0677966101694915
MF	GO:0140272	exogenous protein binding	4/59	80/18737	0.05	15.878813559322	7.49534536438554	0.000117305311918568	0.00147717800193753	0.000882648155956479	NPC1/ANPEP/CDK1/ITGB1	4	0.0677966101694915
MF	GO:0005178	integrin binding	5/59	161/18737	0.031055900621118	9.86261711759133	6.34743238485633	0.000151539384600715	0.00184012109872297	0.00109951508375707	ADAM10/ITGB1/KDR/SYK/SRC	5	0.0847457627118644
MF	GO:0042169	SH2 domain binding	3/59	41/18737	0.0731707317073171	23.2372881355932	8.01122005433674	0.000290345779032366	0.00340405396106911	0.00203400128323944	SYK/ABL1/SRC	3	0.0508474576271186
MF	GO:0019902	phosphatase binding	5/59	191/18737	0.0261780104712042	8.31351495252463	5.70974836336166	0.000334720206030671	0.00379349566834761	0.00226670174610244	PIK3R1/STAT1/MAPK14/EIF2AK3/SYK	5	0.0847457627118644
MF	GO:0005496	steroid binding	4/59	108/18737	0.037037037037037	11.7620841180163	6.30394982440571	0.000372278328497096	0.00406993520908947	0.00243188079057049	NPC1/CYP3A4/HSD11B1/NR3C1	4	0.0677966101694915
MF	GO:0004715	non-membrane spanning protein tyrosine kinase activity	3/59	45/18737	0.0666666666666667	21.1717514124294	7.61414665308797	0.000383052725561362	0.00406993520908947	0.00243188079057049	SYK/ABL1/SRC	3	0.0508474576271186
MF	GO:0048407	platelet-derived growth factor binding	2/59	11/18737	0.181818181818182	57.7411402157165	10.579646357594	0.000526425172993338	0.00542377450962833	0.00324083120853953	PDGFRA/PDGFRB	2	0.0338983050847458
MF	GO:1990782	protein tyrosine kinase binding	4/59	126/18737	0.0317460317460317	10.0817863868711	5.74871739992817	0.000666666507040965	0.00666666507040965	0.00398348717829431	PIK3R1/ITGB1/PTPN11/NOX4	4	0.0677966101694915
MF	GO:0061629	RNA polymerase II-specific DNA-binding transcription factor binding	6/59	349/18737	0.0171919770773639	5.45976397455199	4.72668434143944	0.000784978949186419	0.00762550979209664	0.00455641916369861	NR1I2/NFE2L2/FBP1/MAPK14/PRKDC/SRC	6	0.101694915254237
MF	GO:0005161	platelet-derived growth factor receptor binding	2/59	14/18737	0.142857142857143	45.3680387409201	9.33352703544047	0.000865716568241868	0.00817621203339542	0.00488547654007837	PDGFRA/PDGFRB	2	0.0338983050847458
MF	GO:0019903	protein phosphatase binding	4/59	144/18737	0.0277777777777778	8.82156308851224	5.29540673201554	0.0010971451181193	0.0100818740583936	0.00602415384913301	PIK3R1/STAT1/MAPK14/EIF2AK3	4	0.0677966101694915
MF	GO:0005126	cytokine receptor binding	5/59	277/18737	0.0180505415162455	5.73242366762528	4.45971302002372	0.00177755515810007	0.0159044408882638	0.00950327272890064	PIK3R1/STAT1/MIF/SYK/CASP3	5	0.0847457627118644
MF	GO:0043274	phospholipase binding	2/59	23/18737	0.0869565217391304	27.6153279292557	7.17813606118592	0.00236344927729432	0.0206044295969248	0.0123116251151904	SYK/SRC	2	0.0338983050847458
MF	GO:0016209	antioxidant activity	3/59	86/18737	0.0348837209302326	11.0782420181317	5.26480399074709	0.00252133729726303	0.0214313670267357	0.0128057394308359	PTGS2/MPO/NQO1	3	0.0508474576271186
MF	GO:0008395	steroid hydroxylase activity	2/59	26/18737	0.0769230769230769	24.4289439374185	6.71877576331674	0.00301770219427312	0.0250248474647039	0.0149529274324701	CYP3A4/CYP17A1	2	0.0338983050847458
MF	GO:0042562	hormone binding	3/59	93/18737	0.032258064516129	10.2443958447239	5.02284434664882	0.0031476669431435	0.0254811133492569	0.0152255568928996	PIK3R1/TTR/NR3C1	3	0.0508474576271186
MF	GO:0051019	mitogen-activated protein kinase binding	2/59	28/18737	0.0714285714285714	22.68401937046	6.45346224902529	0.00349567148664948	0.0276401931502517	0.0165156572074259	MAPK14/ABL1	2	0.0338983050847458
MF	GO:0004693	cyclin-dependent protein serine/threonine kinase activity	2/59	29/18737	0.0689655172413793	21.9018118059614	6.33094456308847	0.00374703743003	0.0283109494713378	0.016916449684112	CDK1/CDK5	2	0.0338983050847458
MF	GO:0097472	cyclin-dependent protein kinase activity	2/59	29/18737	0.0689655172413793	21.9018118059614	6.33094456308847	0.00374703743003	0.0283109494713378	0.016916449684112	CDK1/CDK5	2	0.0338983050847458
MF	GO:0045296	cadherin binding	5/59	334/18737	0.0149700598802395	4.7541357962042	3.8907932839607	0.00397980264014578	0.0289838245266086	0.0173185081536701	STAT1/ITGB1/PTPN11/KDR/SRC	5	0.0847457627118644
MF	GO:0033764	steroid dehydrogenase activity, acting on the CH-OH group of donors, NAD or NADP as acceptor	2/59	30/18737	0.0666666666666667	21.1717514124294	6.21443172310039	0.00400658750809001	0.0289838245266086	0.0173185081536701	HSD17B10/HSD11B1	2	0.0338983050847458
MF	GO:0140297	DNA-binding transcription factor binding	6/59	488/18737	0.0122950819672131	3.90462628507919	3.6540955355533	0.00424494792180188	0.0300683811127633	0.0179665558971001	NR1I2/NFE2L2/FBP1/MAPK14/PRKDC/SRC	6	0.101694915254237
MF	GO:0042910	xenobiotic transmembrane transporter activity	2/59	32/18737	0.0625	19.8485169491525	5.99753203678222	0.00455003131263843	0.0315716458427973	0.0188647914788232	SLC2A1/ABCC1	2	0.0338983050847458
MF	GO:0016229	steroid dehydrogenase activity	2/59	33/18737	0.0606060606060606	19.2470467385722	5.89632708033801	0.00483382125582588	0.032869984539616	0.0196405789973557	HSD17B10/HSD11B1	2	0.0338983050847458
MF	GO:0019825	oxygen binding	2/59	34/18737	0.0588235294117647	18.6809571286142	5.7994772862539	0.0051255877652128	0.0335134584648529	0.0200250696090298	CYP3A4/CYP17A1	2	0.0338983050847458
MF	GO:0090482	vitamin transmembrane transporter activity	2/59	34/18737	0.0588235294117647	18.6809571286142	5.7994772862539	0.0051255877652128	0.0335134584648529	0.0200250696090298	SLC2A1/ABCC1	2	0.0338983050847458
MF	GO:0004190	aspartic-type endopeptidase activity	2/59	36/18737	0.0555555555555556	17.6431261770245	5.61762830222168	0.00573284551155588	0.0367767447911132	0.0219749589618726	CTSD/CASP3	2	0.0338983050847458
MF	GO:0000287	magnesium ion binding	4/59	231/18737	0.0173160173160173	5.49915621102062	3.8670522698199	0.00602971812378364	0.0373890881522534	0.0223408483386529	ITGB1/EPHX2/PLK1/ABL1	4	0.0677966101694915
MF	GO:0070001	aspartic-type peptidase activity	2/59	37/18737	0.0540540540540541	17.1662849289968	5.53209394794464	0.00604823484815863	0.0373890881522534	0.0223408483386529	CTSD/CASP3	2	0.0338983050847458
MF	GO:0016616	oxidoreductase activity, acting on the CH-OH group of donors, NAD or NADP as acceptor	3/59	122/18737	0.0245901639344262	7.80925257015838	4.24079322722444	0.00671531891987376	0.0407715791563764	0.0243619652544293	HSD17B10/HSD11B1/AKR1A1	3	0.0508474576271186
MF	GO:0030291	protein serine/threonine kinase inhibitor activity	2/59	42/18737	0.0476190476190476	15.1226795803067	5.14965667039123	0.00774076905803255	0.0461730084163345	0.0275894446574383	AKT1/CASP3	2	0.0338983050847458
MF	GO:0001046	core promoter sequence-specific DNA binding	2/59	43/18737	0.0465116279069767	14.7709893575089	5.08098029249735	0.00810204404011852	0.0466897453159372	0.0278982069534857	STAT1/NR3C1	2	0.0338983050847458
MF	GO:0004712	protein serine/threonine/tyrosine kinase activity	2/59	43/18737	0.0465116279069767	14.7709893575089	5.08098029249735	0.00810204404011852	0.0466897453159372	0.0278982069534857	MAPK14/AKT1	2	0.0338983050847458
MF	GO:0016614	oxidoreductase activity, acting on CH-OH group of donors	3/59	132/18737	0.0227272727272727	7.21764252696456	4.02899879000965	0.00833524059159079	0.0472330300190145	0.0282228321785443	HSD17B10/HSD11B1/AKR1A1	3	0.0508474576271186
