# Supplementary material for: Hepatotoxic Mechanisms of Polyethylene Terephthalate Microplastics Revealed by Network Toxicology, Molecular Docking, and In Vivo Validation
Source: Int J Mol Sci. 2026 Apr 3;27(7):3256. doi: 10.3390/ijms27073256 (PMC13073197; doi:10.3390/ijms27073256)
Supplement: Supplementary file 1 [file ijms-27-03256-s001.zip › Supplementary Material S3/KEGG.csv]

	category	subcategory	ID	Description	GeneRatio	BgRatio	RichFactor	FoldEnrichment	zScore	pvalue	p.adjust	qvalue	geneID	Count
hsa04917	Organismal Systems	Endocrine system	hsa04917	Prolactin signaling pathway	11/57	71/8545	0.154929577464789	23.2258463059056	15.4102120067923	7.94549929944772e-13	8.97841420837592e-11	3.63820231079974e-11	NFKB1/PIK3R1/STAT1/GCK/MAPK14/PIK3CA/PIK3CD/PIK3CB/CYP17A1/AKT1/SRC	11
hsa05230	Human Diseases	Cancer: overview	hsa05230	Central carbon metabolism in cancer	11/57	71/8545	0.154929577464789	23.2258463059056	15.4102120067923	7.94549929944772e-13	8.97841420837592e-11	3.63820231079974e-11	PIK3R1/SLC2A1/PDGFRA/PDGFRB/NTRK3/GCK/PIK3CA/PIK3CD/PIK3CB/MTOR/AKT1	11
hsa04625	Organismal Systems	Immune system	hsa04625	C-type lectin receptor signaling pathway	12/57	105/8545	0.114285714285714	17.1328320802005	13.6301112908822	2.78822275565742e-12	2.10046114259526e-10	8.5114168330595e-11	NFKB1/PIK3R1/STAT1/PTPN11/PTGS2/MAPK14/PIK3CA/PIK3CD/PIK3CB/SYK/AKT1/SRC	12
hsa05208	Human Diseases	Cancer: overview	hsa05208	Chemical carcinogenesis - reactive oxygen species	15/57	227/8545	0.066079295154185	9.90609784372826	11.1443898193927	1.19718213132538e-11	6.76407904198839e-10	2.74091698487652e-10	NFKB1/NFE2L2/PIK3R1/PTPN11/MAPK14/NQO1/PIK3CA/PIK3CD/PIK3CB/NOX4/EPHX2/AKT1/ABL1/SRC/AKR1A1	15
hsa05167	Human Diseases	Infectious disease: viral	hsa05167	Kaposi sarcoma-associated herpesvirus infection	14/57	196/8545	0.0714285714285714	10.7080200501253	11.2669620628206	2.27132033943532e-11	1.02663679342477e-09	4.16010251643943e-10	NFKB1/PIK3R1/STAT1/PTGS2/MAPK14/PIK3CA/PIK3CD/PIK3CB/MTOR/PIK3CG/SYK/AKT1/SRC/CASP3	14
hsa01521	Human Diseases	Drug resistance: antineoplastic	hsa01521	EGFR tyrosine kinase inhibitor resistance	10/57	80/8545	0.125	18.7390350877193	13.0625169577774	8.78800016562275e-11	3.31014672905123e-09	1.34132634106874e-09	PIK3R1/PDGFRA/PDGFRB/PIK3CA/PIK3CD/PIK3CB/KDR/MTOR/AKT1/SRC	10
hsa05168	Human Diseases	Infectious disease: viral	hsa05168	Herpes simplex virus 1 infection	13/57	182/8545	0.0714285714285714	10.7080200501253	10.8480248766843	1.30660738918399e-10	4.21847528507974e-09	1.70939613321815e-09	NFKB1/PIK3R1/STAT1/PTPN11/PIK3CA/PIK3CD/PIK3CB/MTOR/EIF2AK3/SYK/AKT1/SRC/CASP3	13
hsa04370	Environmental Information Processing	Signal transduction	hsa04370	VEGF signaling pathway	9/57	60/8545	0.15	22.4868421052632	13.6863504591665	1.53989573030553e-10	4.35020543811313e-09	1.76277537548134e-09	PIK3R1/PTGS2/MAPK14/PIK3CA/PIK3CD/PIK3CB/KDR/AKT1/SRC	9
hsa05235	Human Diseases	Cancer: overview	hsa05235	PD-L1 expression and PD-1 checkpoint pathway in cancer	10/57	90/8545	0.111111111111111	16.6569200779727	12.2359063868974	2.90318659286209e-10	7.2902241109648e-09	2.95411969098248e-09	NFKB1/PIK3R1/STAT1/PTPN11/MAPK14/PIK3CA/PIK3CD/PIK3CB/MTOR/AKT1	10
hsa04611	Organismal Systems	Immune system	hsa04611	Platelet activation	11/57	126/8545	0.0873015873015873	13.0875800612643	11.2010759921091	4.79266301415648e-10	1.08314184119936e-08	4.38907033928015e-09	PIK3R1/ITGB1/MAPK14/PIK3CA/PIK3CD/PIK3CB/MYLK/PIK3CG/SYK/AKT1/SRC	11
hsa04015	Environmental Information Processing	Signal transduction	hsa04015	Rap1 signaling pathway	13/57	212/8545	0.0613207547169811	9.1927341939755	9.89831946859702	8.74159827293715e-10	1.73714289547124e-08	7.03919105291095e-09	PIK3R1/PDGFRA/PDGFRB/GRIN1/FLT1/ITGB1/MAPK14/PIK3CA/PIK3CD/PIK3CB/KDR/AKT1/SRC	13
hsa04933	Human Diseases	Endocrine and metabolic disease	hsa04933	AGE-RAGE signaling pathway in diabetic complications	10/57	101/8545	0.099009900990099	14.8428000694806	11.4676883862299	9.22376758657297e-10	1.73714289547124e-08	7.03919105291095e-09	NFKB1/PIK3R1/STAT1/MAPK14/PIK3CA/PIK3CD/PIK3CB/NOX4/AKT1/CASP3	10
hsa05418	Human Diseases	Cardiovascular disease	hsa05418	Fluid shear stress and atherosclerosis	11/57	141/8545	0.0780141843971631	11.6952843100659	10.4935933543591	1.6093633448128e-09	2.79781627636686e-08	1.13372154654829e-08	NFKB1/NFE2L2/PIK3R1/MAPK14/NQO1/PIK3CA/PIK3CD/PIK3CB/KDR/AKT1/SRC	11
hsa04072	Environmental Information Processing	Signal transduction	hsa04072	Phospholipase D signaling pathway	11/57	149/8545	0.0738255033557047	11.0673495820087	10.158683526149	2.90053459099049e-09	4.68229155402751e-08	1.89734217606145e-08	PIK3R1/PDGFRA/PDGFRB/PTPN11/PIK3CA/PIK3CD/PIK3CB/MTOR/PIK3CG/SYK/AKT1	11
hsa04014	Environmental Information Processing	Signal transduction	hsa04014	Ras signaling pathway	13/57	238/8545	0.0546218487394958	8.18848592068406	9.21656652145514	3.61152778186866e-09	5.44136852468211e-08	2.2049327510356e-08	NFKB1/PIK3R1/PDGFRA/PDGFRB/GRIN1/FLT1/PTPN11/PIK3CA/PIK3CD/PIK3CB/KDR/AKT1/ABL1	13
hsa04722	Organismal Systems	Nervous system	hsa04722	Neurotrophin signaling pathway	10/57	120/8545	0.0833333333333333	12.4926900584795	10.3894540116502	5.06243709180751e-09	7.1506923921781e-08	2.89757912491614e-08	NFKB1/PIK3R1/NTRK3/PTPN11/MAPK14/PIK3CA/PIK3CD/PIK3CB/AKT1/ABL1	10
hsa04510	Cellular Processes	Cellular community - eukaryotes	hsa04510	Focal adhesion	12/57	203/8545	0.0591133004926108	8.86180969665543	9.28968131137971	6.46531202037675e-09	8.58229161892048e-08	3.47768686933433e-08	PIK3R1/PDGFRA/PDGFRB/FLT1/ITGB1/PIK3CA/PIK3CD/PIK3CB/KDR/MYLK/AKT1/SRC	12
hsa05205	Human Diseases	Cancer: overview	hsa05205	Proteoglycans in cancer	12/57	204/8545	0.0588235294117647	8.81836945304438	9.261633140263	6.83545350179507e-09	8.58229161892048e-08	3.47768686933433e-08	PIK3R1/ITGB1/PTPN11/MAPK14/PIK3CA/PIK3CD/PIK3CB/KDR/MTOR/AKT1/SRC/CASP3	12
hsa05222	Human Diseases	Cancer: specific types	hsa05222	Small cell lung cancer	9/57	93/8545	0.0967741935483871	14.5076400679117	10.7326402401831	8.46932092674673e-09	1.00740343654987e-07	4.08216576524635e-08	NFKB1/PIK3R1/ITGB1/PTGS2/PIK3CA/PIK3CD/PIK3CB/AKT1/CASP3	9
hsa05221	Human Diseases	Cancer: specific types	hsa05221	Acute myeloid leukemia	8/57	68/8545	0.117647058823529	17.6367389060888	11.2866986034927	1.2784534178022e-08	1.44465236211649e-07	5.85397091309431e-08	NFKB1/PIK3R1/MPO/PIK3CA/PIK3CD/PIK3CB/MTOR/AKT1	8
hsa05215	Human Diseases	Cancer: specific types	hsa05215	Prostate cancer	9/57	98/8545	0.0918367346938776	13.7674543501611	10.4167314209185	1.35080257669308e-08	1.45372086825065e-07	5.89071800362396e-08	NFKB1/PIK3R1/PDGFRA/PDGFRB/PIK3CA/PIK3CD/PIK3CB/MTOR/AKT1	9
hsa05231	Human Diseases	Cancer: overview	hsa05231	Choline metabolism in cancer	9/57	99/8545	0.0909090909090909	13.6283891547049	10.3563180048612	1.47832747568083e-08	1.51864549774485e-07	6.1538033676666e-08	PIK3R1/PDGFRA/PDGFRB/CHKA/PIK3CA/PIK3CD/PIK3CB/MTOR/AKT1	9
hsa05163	Human Diseases	Infectious disease: viral	hsa05163	Human cytomegalovirus infection	12/57	226/8545	0.0530973451327434	7.95994410805775	8.68939964123851	2.16435523316153e-08	2.12671427258481e-07	8.61779886888114e-08	NFKB1/PIK3R1/PDGFRA/PTGS2/MAPK14/PIK3CA/PIK3CD/PIK3CB/MTOR/AKT1/SRC/CASP3	12
hsa05010	Human Diseases	Neurodegenerative disease	hsa05010	Alzheimer disease	15/57	391/8545	0.0383631713554987	5.75111051285503	7.8806768557037	2.3395221594062e-08	2.20305003344084e-07	8.92712402931314e-08	NFKB1/PIK3R1/ADAM10/HSD17B10/GRIN1/CDK5/PTGS2/PIK3CA/PIK3CD/PIK3CB/NOX4/MTOR/EIF2AK3/AKT1/CASP3	15
hsa05214	Human Diseases	Cancer: specific types	hsa05214	Glioma	8/57	76/8545	0.105263157894737	15.7802400738689	10.6056570699045	3.13006661574124e-08	2.80490589049262e-07	1.13659437574689e-07	PIK3R1/PDGFRA/PDGFRB/PIK3CA/PIK3CD/PIK3CB/MTOR/AKT1	8
hsa04931	Human Diseases	Endocrine and metabolic disease	hsa04931	Insulin resistance	9/57	109/8545	0.0825688073394495	12.3780782230806	9.79668718256252	3.46002143003272e-08	2.80490589049262e-07	1.13659437574689e-07	NFKB1/PIK3R1/SLC2A1/PTPN11/PIK3CA/PIK3CD/PIK3CB/MTOR/AKT1	9
hsa05212	Human Diseases	Cancer: specific types	hsa05212	Pancreatic cancer	8/57	77/8545	0.103896103896104	15.5753018910914	10.5278056501581	3.47510464308821e-08	2.80490589049262e-07	1.13659437574689e-07	NFKB1/PIK3R1/STAT1/PIK3CA/PIK3CD/PIK3CB/MTOR/AKT1	8
hsa05220	Human Diseases	Cancer: specific types	hsa05220	Chronic myeloid leukemia	8/57	77/8545	0.103896103896104	15.5753018910914	10.5278056501581	3.47510464308821e-08	2.80490589049262e-07	1.13659437574689e-07	NFKB1/PIK3R1/PTPN11/PIK3CA/PIK3CD/PIK3CB/AKT1/ABL1	8
hsa04066	Environmental Information Processing	Signal transduction	hsa04066	HIF-1 signaling pathway	9/57	110/8545	0.0818181818181818	12.2655502392345	9.74476948022792	3.7491685006258e-08	2.92176579703942e-07	1.18394794756604e-07	NFKB1/PIK3R1/SLC2A1/FLT1/PIK3CA/PIK3CD/PIK3CB/MTOR/AKT1	9
hsa04613	Organismal Systems	Immune system	hsa04613	Neutrophil extracellular trap formation	11/57	193/8545	0.0569948186528497	8.5442232524316	8.68686966777526	4.37489778683437e-08	3.29575633274856e-07	1.33549511387575e-07	NFKB1/PIK3R1/MPO/MAPK14/PIK3CA/PIK3CD/PIK3CB/MTOR/SYK/AKT1/SRC	11
hsa04151	Environmental Information Processing	Signal transduction	hsa04151	PI3K-Akt signaling pathway	14/57	362/8545	0.0386740331491713	5.79771251332752	7.64359368053559	6.83213873687775e-08	4.98084953075604e-07	2.01832281870412e-07	NFKB1/PIK3R1/PDGFRA/PDGFRB/FLT1/ITGB1/PIK3CA/PIK3CD/PIK3CB/KDR/MTOR/PIK3CG/SYK/AKT1	14
hsa04668	Environmental Information Processing	Signal transduction	hsa04668	TNF signaling pathway	9/57	119/8545	0.0756302521008403	11.3379035824856	9.30594738820603	7.45926570430974e-08	5.26810640366876e-07	2.13472406669391e-07	NFKB1/PIK3R1/PTGS2/MAPK14/PIK3CA/PIK3CD/PIK3CB/AKT1/CASP3	9
hsa04012	Environmental Information Processing	Signal transduction	hsa04012	ErbB signaling pathway	8/57	86/8545	0.0930232558139535	13.9453284373725	9.88708229050646	8.36758164390451e-08	5.730525610674e-07	2.32210399687302e-07	PIK3R1/PIK3CA/PIK3CD/PIK3CB/MTOR/AKT1/ABL1/SRC	8
hsa04071	Environmental Information Processing	Signal transduction	hsa04071	Sphingolipid signaling pathway	9/57	122/8545	0.0737704918032787	11.0591026747196	9.17003763981149	9.26305050066012e-08	5.98128403756911e-07	2.42371546934566e-07	NFKB1/CTSD/PIK3R1/ABCC1/MAPK14/PIK3CA/PIK3CD/PIK3CB/AKT1	9
hsa04919	Organismal Systems	Endocrine system	hsa04919	Thyroid hormone signaling pathway	9/57	122/8545	0.0737704918032787	11.0591026747196	9.17003763981149	9.26305050066012e-08	5.98128403756911e-07	2.42371546934566e-07	PIK3R1/SLC2A1/STAT1/PIK3CA/PIK3CD/PIK3CB/MTOR/AKT1/SRC	9
hsa05161	Human Diseases	Infectious disease: viral	hsa05161	Hepatitis B	10/57	163/8545	0.0613496932515337	9.19707243569045	8.65852886408249	9.65967130193761e-08	6.06412698399417e-07	2.45728480487887e-07	NFKB1/PIK3R1/STAT1/MAPK14/PIK3CA/PIK3CD/PIK3CB/AKT1/SRC/CASP3	10
hsa04923	Organismal Systems	Endocrine system	hsa04923	Regulation of lipolysis in adipocytes	7/57	59/8545	0.11864406779661	17.7862027951234	10.6021103426925	1.04861833106489e-07	6.40507413028825e-07	2.59544224189603e-07	PIK3R1/PTGS2/PIK3CA/PIK3CD/PIK3CB/AKT1/LIPE	7
hsa04630	Environmental Information Processing	Signal transduction	hsa04630	JAK-STAT signaling pathway	10/57	168/8545	0.0595238095238095	8.92335004177109	8.49932797376364	1.28494917852095e-07	7.64206616699304e-07	3.09669192607543e-07	PIK3R1/STAT1/PDGFRA/PDGFRB/PTPN11/PIK3CA/PIK3CD/PIK3CB/MTOR/AKT1	10
hsa05417	Human Diseases	Cardiovascular disease	hsa05417	Lipid and atherosclerosis	11/57	216/8545	0.0509259259259259	7.63442170240416	8.09280134416533	1.38777634734943e-07	8.04198601284541e-07	3.25874607879623e-07	NFKB1/NFE2L2/PIK3R1/MAPK14/PIK3CA/PIK3CD/PIK3CB/EIF2AK3/AKT1/SRC/CASP3	11
hsa04210	Cellular Processes	Cell growth and death	hsa04210	Apoptosis	9/57	137/8545	0.0656934306569343	9.84825201690357	8.55533023758062	2.52011382992329e-07	1.39215770416596e-06	5.64125385479454e-07	NFKB1/CTSD/PIK3R1/PIK3CA/PIK3CD/PIK3CB/EIF2AK3/AKT1/CASP3	9
hsa01522	Human Diseases	Drug resistance: antineoplastic	hsa01522	Endocrine resistance	8/57	99/8545	0.0808080808080808	12.1141236930711	9.11449575244704	2.52559583499135e-07	1.39215770416596e-06	5.64125385479454e-07	PIK3R1/MAPK14/PIK3CA/PIK3CD/PIK3CB/MTOR/AKT1/SRC	8
hsa04910	Organismal Systems	Endocrine system	hsa04910	Insulin signaling pathway	9/57	138/8545	0.0652173913043478	9.77688787185355	8.51775083667597	2.68220116073336e-07	1.40971502866451e-06	5.71239904489112e-07	PIK3R1/GCK/FBP1/PIK3CA/PIK3CD/PIK3CB/MTOR/AKT1/LIPE	9
hsa05135	Human Diseases	Infectious disease: bacterial	hsa05135	Yersinia infection	9/57	138/8545	0.0652173913043478	9.77688787185355	8.51775083667597	2.68220116073336e-07	1.40971502866451e-06	5.71239904489112e-07	NFKB1/PIK3R1/ITGB1/MAPK14/PIK3CA/PIK3CD/PIK3CB/AKT1/SRC	9
hsa05162	Human Diseases	Infectious disease: viral	hsa05162	Measles	9/57	139/8545	0.0647482014388489	9.70655054903446	8.48055344292222	2.85328070411506e-07	1.46554872529546e-06	5.93864644157919e-07	NFKB1/PIK3R1/STAT1/PIK3CA/PIK3CD/PIK3CB/EIF2AK3/AKT1/CASP3	9
hsa04664	Organismal Systems	Immune system	hsa04664	Fc epsilon RI signaling pathway	7/57	69/8545	0.101449275362319	15.2084922451055	9.71051868273642	3.15004722122035e-07	1.58202371554622e-06	6.4106224151151e-07	PIK3R1/MAPK14/PIK3CA/PIK3CD/PIK3CB/SYK/AKT1	7
hsa05211	Human Diseases	Cancer: specific types	hsa05211	Renal cell carcinoma	7/57	70/8545	0.1	14.9912280701754	9.63164273194238	3.48209626210792e-07	1.71076903312259e-06	6.93231978955124e-07	PIK3R1/SLC2A1/PTPN11/PIK3CA/PIK3CD/PIK3CB/AKT1	7
hsa04380	Organismal Systems	Development and regeneration	hsa04380	Osteoclast differentiation	9/57	143/8545	0.0629370629370629	9.43503864556496	8.33545131073409	3.63613599019577e-07	1.74843985911541e-06	7.08496822277787e-07	NFKB1/PIK3R1/STAT1/MAPK14/PIK3CA/PIK3CD/PIK3CB/SYK/AKT1	9
hsa05218	Human Diseases	Cancer: specific types	hsa05218	Melanoma	7/57	73/8545	0.0958904109589041	14.3751502042778	9.40443018238531	4.66031908079479e-07	2.19423356720755e-06	8.89139824625322e-07	PIK3R1/PDGFRA/PDGFRB/PIK3CA/PIK3CD/PIK3CB/AKT1	7
hsa04620	Organismal Systems	Immune system	hsa04620	Toll-like receptor signaling pathway	8/57	109/8545	0.073394495412844	11.0027361982939	8.61249813747967	5.32405252570401e-07	2.4555834098145e-06	9.95043114363585e-07	NFKB1/PIK3R1/STAT1/MAPK14/PIK3CA/PIK3CD/PIK3CB/AKT1	8
hsa04930	Human Diseases	Endocrine and metabolic disease	hsa04930	Type II diabetes mellitus	6/57	47/8545	0.127659574468085	19.1377379619261	10.2173683630901	5.84947657643016e-07	2.64396341254643e-06	1.07137781505142e-06	PIK3R1/GCK/PIK3CA/PIK3CD/PIK3CB/MTOR	6
hsa04914	Organismal Systems	Endocrine system	hsa04914	Progesterone-mediated oocyte maturation	8/57	111/8545	0.0720720720720721	10.8044886992255	8.51990993025515	6.12435968784297e-07	2.71393194010297e-06	1.09973022258481e-06	PIK3R1/CDK1/MAPK14/PIK3CA/PIK3CD/PIK3CB/PLK1/AKT1	8
hsa05206	Human Diseases	Cancer: overview	hsa05206	MicroRNAs in cancer	12/57	312/8545	0.0384615384615385	5.76585695006748	7.02756067836897	7.34506518436071e-07	3.192278330126e-06	1.29356411141575e-06	NFKB1/PIK3R1/PDGFRA/PDGFRB/ABCC1/PTGS2/PIK3CA/PIK3CD/PIK3CB/MTOR/ABL1/CASP3	12
hsa05169	Human Diseases	Infectious disease: viral	hsa05169	Epstein-Barr virus infection	10/57	204/8545	0.0490196078431373	7.34864121087031	7.52059443946338	7.83485863069562e-07	3.30004728145677e-06	1.33723387744173e-06	NFKB1/PIK3R1/STAT1/MAPK14/PIK3CA/PIK3CD/PIK3CB/SYK/AKT1/CASP3	10
hsa04218	Cellular Processes	Cell growth and death	hsa04218	Cellular senescence	9/57	157/8545	0.0573248407643312	8.59369761984579	7.86935752983944	8.03108851681957e-07	3.30004728145677e-06	1.33723387744173e-06	NFKB1/PIK3R1/CDK1/MAPK14/PIK3CA/PIK3CD/PIK3CB/MTOR/AKT1	9
hsa04932	Human Diseases	Endocrine and metabolic disease	hsa04932	Non-alcoholic fatty liver disease	9/57	157/8545	0.0573248407643312	8.59369761984579	7.86935752983944	8.03108851681957e-07	3.30004728145677e-06	1.33723387744173e-06	NFKB1/PIK3R1/MAPK14/PIK3CA/PIK3CD/PIK3CB/EIF2AK3/AKT1/CASP3	9
hsa05415	Human Diseases	Cardiovascular disease	hsa05415	Diabetic cardiomyopathy	10/57	205/8545	0.048780487804878	7.31279418057339	7.49688583745996	8.19491650654485e-07	3.30723416156989e-06	1.34014612043121e-06	NFKB1/CTSD/PIK3R1/SLC2A1/MAPK14/PIK3CA/PIK3CD/PIK3CB/MTOR/AKT1	10
hsa05160	Human Diseases	Infectious disease: viral	hsa05160	Hepatitis C	9/57	159/8545	0.0566037735849057	8.48560079443893	7.8075209440258	8.93532567086509e-07	3.54277824844826e-06	1.43559249005589e-06	NFKB1/PIK3R1/STAT1/PIK3CA/PIK3CD/PIK3CB/EIF2AK3/AKT1/CASP3	9
hsa05170	Human Diseases	Infectious disease: viral	hsa05170	Human immunodeficiency virus 1 infection	10/57	213/8545	0.0469483568075117	7.03813524421382	7.3127945048272	1.16370606748489e-06	4.53444088364802e-06	1.83743063287088e-06	NFKB1/PIK3R1/CDK1/MAPK14/PIK3CA/PIK3CD/PIK3CB/MTOR/AKT1/CASP3	10
hsa04152	Environmental Information Processing	Signal transduction	hsa04152	AMPK signaling pathway	8/57	122/8545	0.0655737704918033	9.83031348863963	8.04985391645958	1.26224816083446e-06	4.6197033314626e-06	1.87198039048554e-06	PIK3R1/FBP1/PIK3CA/PIK3CD/PIK3CB/MTOR/AKT1/LIPE	8
hsa04660	Organismal Systems	Immune system	hsa04660	T cell receptor signaling pathway	8/57	122/8545	0.0655737704918033	9.83031348863963	8.04985391645958	1.26224816083446e-06	4.6197033314626e-06	1.87198039048554e-06	NFKB1/PIK3R1/PTPN11/MAPK14/PIK3CA/PIK3CD/PIK3CB/AKT1	8
hsa04935	Organismal Systems	Endocrine system	hsa04935	Growth hormone synthesis, secretion and action	8/57	122/8545	0.0655737704918033	9.83031348863963	8.04985391645958	1.26224816083446e-06	4.6197033314626e-06	1.87198039048554e-06	PIK3R1/STAT1/MAPK14/PIK3CA/PIK3CD/PIK3CB/MTOR/AKT1	8
hsa05207	Human Diseases	Cancer: overview	hsa05207	Chemical carcinogenesis - receptor activation	10/57	215/8545	0.0465116279069767	6.97266421868625	7.26825559071394	1.2673522413747e-06	4.6197033314626e-06	1.87198039048554e-06	NFKB1/CYP3A4/PIK3R1/PIK3CA/PIK3CD/PIK3CB/EPHX2/MTOR/AKT1/SRC	10
hsa05165	Human Diseases	Infectious disease: viral	hsa05165	Human papillomavirus infection	12/57	333/8545	0.036036036036036	5.40224434961277	6.71486295262214	1.46498348000209e-06	5.2553375631821e-06	2.12954992080504e-06	NFKB1/PIK3R1/STAT1/PDGFRB/ITGB1/PTGS2/PIK3CA/PIK3CD/PIK3CB/MTOR/AKT1/CASP3	12
hsa05210	Human Diseases	Cancer: specific types	hsa05210	Colorectal cancer	7/57	87/8545	0.0804597701149425	12.0619076426699	8.49808706639803	1.55519899373623e-06	5.49179644663106e-06	2.22536698116862e-06	PIK3R1/PIK3CA/PIK3CD/PIK3CB/MTOR/AKT1/CASP3	7
hsa04211	Organismal Systems	Aging	hsa04211	Longevity regulating pathway	7/57	90/8545	0.0777777777777778	11.6598440545809	8.33068402349955	1.95803715447848e-06	6.80794456787902e-06	2.75869202331381e-06	NFKB1/PIK3R1/PIK3CA/PIK3CD/PIK3CB/MTOR/AKT1	7
hsa04926	Organismal Systems	Endocrine system	hsa04926	Relaxin signaling pathway	8/57	130/8545	0.0615384615384615	9.22537112010796	7.74400242333573	2.04339643295984e-06	6.99708475528672e-06	2.8353347634371e-06	NFKB1/PIK3R1/MAPK14/PIK3CA/PIK3CD/PIK3CB/AKT1/SRC	8
hsa04662	Organismal Systems	Immune system	hsa04662	B cell receptor signaling pathway	7/57	91/8545	0.0769230769230769	11.531713900135	8.27663854806668	2.11032115000509e-06	7.11839671494254e-06	2.88449238099674e-06	NFKB1/PIK3R1/PIK3CA/PIK3CD/PIK3CB/SYK/AKT1	7
hsa04810	Cellular Processes	Cell motility	hsa04810	Regulation of actin cytoskeleton	10/57	232/8545	0.0431034482758621	6.46173623714459	6.91132295641785	2.52759715271045e-06	8.40054347812589e-06	3.40403950906825e-06	PIK3R1/PDGFRA/PDGFRB/ITGB1/PIK3CA/PIK3CD/PIK3CB/MYLK/AKT1/SRC	10
hsa04360	Organismal Systems	Development and regeneration	hsa04360	Axon guidance	9/57	184/8545	0.0489130434782609	7.33266590389016	7.11593116473895	3.02116309819443e-06	9.89540377089769e-06	4.00978168639078e-06	PIK3R1/ITGB1/PTPN11/CDK5/PIK3CA/PIK3CD/PIK3CB/ABL1/SRC	9
hsa04213	Organismal Systems	Aging	hsa04213	Longevity regulating pathway - multiple species	6/57	62/8545	0.0967741935483871	14.5076400679117	8.74713749406792	3.10087203564162e-06	1.00113868579286e-05	4.05677995640332e-06	PIK3R1/PIK3CA/PIK3CD/PIK3CB/MTOR/AKT1	6
hsa04062	Organismal Systems	Immune system	hsa04062	Chemokine signaling pathway	9/57	193/8545	0.0466321243523316	6.99072811562585	6.89808249494013	4.47614330629889e-06	1.42480054538528e-05	5.77352806001487e-06	NFKB1/PIK3R1/STAT1/PIK3CA/PIK3CD/PIK3CB/PIK3CG/AKT1/SRC	9
hsa05142	Human Diseases	Infectious disease: parasitic	hsa05142	Chagas disease	7/57	103/8545	0.0679611650485437	10.1882132515755	7.68762812502895	4.8565849876292e-06	1.52442806556139e-05	6.17723529128276e-06	NFKB1/PIK3R1/MAPK14/PIK3CA/PIK3CD/PIK3CB/AKT1	7
hsa05131	Human Diseases	Infectious disease: bacterial	hsa05131	Shigellosis	10/57	250/8545	0.04	5.99649122807018	6.57040742618979	4.93934844349702e-06	1.52916814826072e-05	6.19644289234666e-06	NFKB1/PIK3R1/ITGB1/MAPK14/PIK3CA/PIK3CD/PIK3CB/MTOR/AKT1/SRC	10
hsa05120	Human Diseases	Infectious disease: bacterial	hsa05120	Epithelial cell signaling in Helicobacter pylori infection	6/57	71/8545	0.0845070422535211	12.6686434395849	8.09041270063542	6.89825201094138e-06	2.1067634519902e-05	8.53695483573115e-06	NFKB1/ADAM10/PTPN11/MAPK14/SRC/CASP3	6
hsa05203	Human Diseases	Cancer: overview	hsa05203	Viral carcinogenesis	9/57	205/8545	0.0439024390243902	6.58151476251605	6.62844024021065	7.32588825679439e-06	2.20753432804738e-05	8.9452951346121e-06	NFKB1/PIK3R1/CDK1/PIK3CA/PIK3CD/PIK3CB/SYK/SRC/CASP3	9
hsa05145	Human Diseases	Infectious disease: parasitic	hsa05145	Toxoplasmosis	7/57	112/8545	0.0625	9.36951754385965	7.30606862982972	8.4780908278046e-06	2.52111648300505e-05	1.02159820224238e-05	NFKB1/STAT1/ITGB1/MAPK14/PIK3CG/AKT1/CASP3	7
hsa01524	Human Diseases	Drug resistance: antineoplastic	hsa01524	Platinum drug resistance	6/57	75/8545	0.08	11.9929824561404	7.83555608684973	9.50167621361197e-06	2.78880366789131e-05	1.13006948815344e-05	PIK3R1/PIK3CA/PIK3CD/PIK3CB/AKT1/CASP3	6
hsa04670	Organismal Systems	Immune system	hsa04670	Leukocyte transendothelial migration	7/57	116/8545	0.0603448275862069	9.04643073200242	7.15005869455682	1.06894838983921e-05	3.09720943722642e-05	1.25504061964927e-05	PIK3R1/ITGB1/PTPN11/MAPK14/PIK3CA/PIK3CD/PIK3CB	7
hsa05100	Human Diseases	Infectious disease: bacterial	hsa05100	Bacterial invasion of epithelial cells	6/57	78/8545	0.0769230769230769	11.531713900135	7.65679353338618	1.19351474232483e-05	3.41435862994192e-05	1.38355473127595e-05	PIK3R1/ITGB1/PIK3CA/PIK3CD/PIK3CB/SRC	6
hsa04140	Cellular Processes	Transport and catabolism	hsa04140	Autophagy - animal	8/57	169/8545	0.0473372781065089	7.09643932315997	6.55943806715207	1.43605443066152e-05	4.0568537666188e-05	1.64390441404674e-05	CTSD/PIK3R1/PIK3CA/PIK3CD/PIK3CB/MTOR/EIF2AK3/AKT1	8
hsa05225	Human Diseases	Cancer: specific types	hsa05225	Hepatocellular carcinoma	8/57	170/8545	0.0470588235294118	7.0546955624355	6.5341594211235	1.49923835679098e-05	4.18306010660198e-05	1.69504531567011e-05	NFE2L2/PIK3R1/NQO1/PIK3CA/PIK3CD/PIK3CB/MTOR/AKT1	8
hsa05164	Human Diseases	Infectious disease: viral	hsa05164	Influenza A	8/57	173/8545	0.046242774566474	6.9323598012372	6.45953547013236	1.70303350921583e-05	4.69372650100949e-05	1.90197580618456e-05	NFKB1/PIK3R1/STAT1/PIK3CA/PIK3CD/PIK3CB/AKT1/CASP3	8
hsa04973	Organismal Systems	Digestive system	hsa04973	Carbohydrate digestion and absorption	5/57	52/8545	0.0961538461538462	14.4146423751687	7.95088681669384	2.26007285478645e-05	6.15393331544262e-05	2.49367581948537e-05	PIK3R1/PIK3CA/PIK3CD/PIK3CB/AKT1	5
hsa05152	Human Diseases	Infectious disease: bacterial	hsa05152	Tuberculosis	8/57	182/8545	0.043956043956044	6.58955080007712	6.24592716286617	2.45974940080643e-05	6.61789719740778e-05	2.68168167757092e-05	NFKB1/CTSD/STAT1/MAPK14/SYK/AKT1/SRC/CASP3	8
hsa04068	Environmental Information Processing	Signal transduction	hsa04068	FoxO signaling pathway	7/57	133/8545	0.0526315789473684	7.89012003693444	6.56248522738488	2.61291947479931e-05	6.94729178005462e-05	2.81515782424198e-05	PIK3R1/MAPK14/PIK3CA/PIK3CD/PIK3CB/PLK1/AKT1	7
hsa04650	Organismal Systems	Immune system	hsa04650	Natural killer cell mediated cytotoxicity	7/57	134/8545	0.0522388059701493	7.8312385441215	6.53120620915737	2.74278349228859e-05	7.20777987508396e-05	2.92071191957291e-05	PIK3R1/PTPN11/PIK3CA/PIK3CD/PIK3CB/SYK/CASP3	7
hsa04915	Organismal Systems	Endocrine system	hsa04915	Estrogen signaling pathway	7/57	139/8545	0.0503597122302158	7.54953931591569	6.37953204111391	3.4746592932304e-05	9.02612643988585e-05	3.65753609813726e-05	CTSD/PIK3R1/PIK3CA/PIK3CD/PIK3CB/AKT1/SRC	7
hsa05213	Human Diseases	Cancer: specific types	hsa05213	Endometrial cancer	5/57	59/8545	0.0847457627118644	12.7044305679453	7.39247975818506	4.20166439026427e-05	0.000107906380931787	4.37254547790659e-05	PIK3R1/PIK3CA/PIK3CD/PIK3CB/AKT1	5
hsa05017	Human Diseases	Neurodegenerative disease	hsa05017	Spinocerebellar ataxia	7/57	144/8545	0.0486111111111111	7.28740253411306	6.23522861743025	4.36031568126022e-05	0.000110722622917394	4.48666427285203e-05	PIK3R1/GRIN1/PIK3CA/PIK3CD/PIK3CB/MTOR/AKT1	7
hsa04666	Organismal Systems	Immune system	hsa04666	Fc gamma R-mediated phagocytosis	6/57	99/8545	0.0606060606060606	9.0855927698033	6.63085124761869	4.67520364551576e-05	0.000116109453174347	4.7049475669158e-05	PIK3R1/PIK3CA/PIK3CD/PIK3CB/SYK/AKT1	6
hsa04750	Organismal Systems	Sensory system	hsa04750	Inflammatory mediator regulation of TRP channels	6/57	99/8545	0.0606060606060606	9.0855927698033	6.63085124761869	4.67520364551576e-05	0.000116109453174347	4.7049475669158e-05	PIK3R1/MAPK14/PIK3CA/PIK3CD/PIK3CB/SRC	6
hsa05146	Human Diseases	Infectious disease: parasitic	hsa05146	Amoebiasis	6/57	103/8545	0.058252427184466	8.73275421563618	6.46986929497607	5.84465159199072e-05	0.000143575136933685	5.817902614453e-05	NFKB1/PIK3R1/PIK3CA/PIK3CD/PIK3CB/CASP3	6
hsa04929	Organismal Systems	Endocrine system	hsa04929	GnRH secretion	5/57	65/8545	0.0769230769230769	11.531713900135	6.98430452883744	6.72440640034437e-05	0.000163410306072885	6.62165655721517e-05	PIK3R1/PIK3CA/PIK3CD/PIK3CB/AKT1	5
hsa04920	Organismal Systems	Endocrine system	hsa04920	Adipocytokine signaling pathway	5/57	70/8545	0.0714285714285714	10.7080200501253	6.68305743344	9.60644054088241e-05	0.000230963357685045	9.3590182201206e-05	NFKB1/SLC2A1/PTPN11/MTOR/AKT1	5
hsa04960	Organismal Systems	Excretory system	hsa04960	Aldosterone-regulated sodium reabsorption	4/57	38/8545	0.105263157894737	15.7802400738689	7.48256386749996	0.000110936278111476	0.000263911566875721	0.000106941342888625	PIK3R1/PIK3CA/PIK3CD/PIK3CB	4
hsa04725	Organismal Systems	Nervous system	hsa04725	Cholinergic synapse	6/57	116/8545	0.0517241379310345	7.7540834845735	6.00167887490402	0.000113469273006401	0.000266361026429818	0.00010793390451511	PIK3R1/PIK3CA/PIK3CD/PIK3CB/PIK3CG/AKT1	6
hsa04024	Environmental Information Processing	Signal transduction	hsa04024	cAMP signaling pathway	8/57	226/8545	0.0353982300884956	5.30662940537184	5.37677076553827	0.000114323095414568	0.000266361026429818	0.00010793390451511	NFKB1/PIK3R1/GRIN1/PIK3CA/PIK3CD/PIK3CB/AKT1/LIPE	8
hsa05223	Human Diseases	Cancer: specific types	hsa05223	Non-small cell lung cancer	5/57	73/8545	0.0684931506849315	10.267964431627	6.51655668152347	0.000117420418332643	0.000270785862685483	0.000109726921535338	PIK3R1/PIK3CA/PIK3CD/PIK3CB/AKT1	5
hsa05171	Human Diseases	Infectious disease: viral	hsa05171	Coronavirus disease - COVID-19	8/57	238/8545	0.0336134453781513	5.0390682588825	5.17860669178943	0.000163607027930578	0.000373486750629401	0.000151343024242002	NFKB1/PIK3R1/STAT1/MAPK14/PIK3CA/PIK3CD/PIK3CB/SYK	8
hsa05140	Human Diseases	Infectious disease: parasitic	hsa05140	Leishmaniasis	5/57	79/8545	0.0632911392405063	9.4881190317566	6.21085280870614	0.000170908551677804	0.000386253326791838	0.000156516252589147	NFKB1/STAT1/ITGB1/PTGS2/MAPK14	5
hsa05132	Human Diseases	Infectious disease: bacterial	hsa05132	Salmonella infection	8/57	251/8545	0.0318725099601594	4.77808065981687	4.97841885813399	0.000235601913997148	0.00052718844122134	0.00021362549784004	NFKB1/MAPK14/PIK3CA/PIK3CD/PIK3CB/PIK3CG/AKT1/CASP3	8
hsa04550	Cellular Processes	Cellular community - eukaryotes	hsa04550	Signaling pathways regulating pluripotency of stem cells	6/57	144/8545	0.0416666666666667	6.24634502923977	5.20280998166492	0.000369183414947492	0.000815996716809191	0.000330655399918023	PIK3R1/MAPK14/PIK3CA/PIK3CD/PIK3CB/AKT1	6
hsa05130	Human Diseases	Infectious disease: bacterial	hsa05130	Pathogenic Escherichia coli infection	7/57	203/8545	0.0344827586206897	5.16938898971567	4.92663858222255	0.00037189230898826	0.000815996716809191	0.000330655399918023	NFKB1/ITGB1/PTPN11/MAPK14/ABL1/SRC/CASP3	7
hsa05224	Human Diseases	Cancer: specific types	hsa05224	Breast cancer	6/57	148/8545	0.0405405405405405	6.07752489331437	5.10606341932995	0.000427557617259274	0.000929115591351883	0.000376493043538024	PIK3R1/PIK3CA/PIK3CD/PIK3CB/MTOR/AKT1	6
hsa05226	Human Diseases	Cancer: specific types	hsa05226	Gastric cancer	6/57	150/8545	0.04	5.99649122807018	5.05901271356695	0.000459330652728794	0.000988654547778165	0.000400619215913835	PIK3R1/PIK3CA/PIK3CD/PIK3CB/MTOR/AKT1	6
hsa05020	Human Diseases	Neurodegenerative disease	hsa05020	Prion disease	8/57	278/8545	0.0287769784172662	4.31402246623754	4.60329958185482	0.000469334530950982	0.00100065664146153	0.000405482663284364	PIK3R1/GRIN1/MAPK14/PIK3CA/PIK3CD/PIK3CB/EIF2AK3/CASP3	8
hsa04148	Cellular Processes	Transport and catabolism	hsa04148	Efferocytosis	6/57	157/8545	0.0382165605095541	5.72913174656386	4.90080463859461	0.000585319304250213	0.00123628189495839	0.000500961922968702	ADAM10/SLC2A1/PTPN11/PTGS2/MAPK14/CASP3	6
hsa04150	Environmental Information Processing	Signal transduction	hsa04150	mTOR signaling pathway	6/57	158/8545	0.0379746835443038	5.69287141905396	4.87898226262566	0.00060531684998523	0.00126668155645057	0.000513280369870517	PIK3R1/PIK3CA/PIK3CD/PIK3CB/MTOR/AKT1	6
hsa05166	Human Diseases	Infectious disease: viral	hsa05166	Human T-cell leukemia virus 1 infection	7/57	224/8545	0.03125	4.68475877192982	4.57942205904989	0.000671457892070768	0.00139219709732104	0.000564141348239081	NFKB1/PIK3R1/SLC2A1/PIK3CA/PIK3CD/PIK3CB/AKT1	7
hsa04010	Environmental Information Processing	Signal transduction	hsa04010	MAPK signaling pathway	8/57	300/8545	0.0266666666666667	3.99766081871345	4.3312489937331	0.000776374723112988	0.00159509715839577	0.000646359817328516	NFKB1/PDGFRA/PDGFRB/FLT1/MAPK14/KDR/AKT1/CASP3	8
hsa01523	Human Diseases	Drug resistance: antineoplastic	hsa01523	Antifolate resistance	3/57	30/8545	0.1	14.9912280701754	6.29056275854587	0.00100555361255755	0.0020473433913334	0.00082961748973454	NFKB1/DHFR/ABCC1	3
hsa05022	Human Diseases	Neurodegenerative disease	hsa05022	Pathways of neurodegeneration - multiple diseases	10/57	483/8545	0.020703933747412	3.10377392757255	3.90046692211349	0.00118531747345894	0.00239180133037251	0.000969197558185415	NFKB1/HSD17B10/GRIN1/CDK5/PTGS2/MAPK14/NOX4/MTOR/EIF2AK3/CASP3	10
hsa00562	Metabolism	Carbohydrate metabolism	hsa00562	Inositol phosphate metabolism	4/57	73/8545	0.0547945205479452	8.21437154530161	5.07261993109255	0.00137575594978898	0.00275151189957797	0.00111495824528776	PIK3CA/PIK3CD/PIK3CB/PIK3CG	4
hsa04020	Environmental Information Processing	Signal transduction	hsa04020	Calcium signaling pathway	7/57	254/8545	0.0275590551181102	4.13144080674126	4.15167137488606	0.00140259935358495	0.00278059170096666	0.00112674186299068	PDGFRA/PDGFRB/NTRK3/GRIN1/FLT1/KDR/MYLK	7
hsa05133	Human Diseases	Infectious disease: bacterial	hsa05133	Pertussis	4/57	78/8545	0.0512820512820513	7.68780926675663	4.86218817105981	0.00175904359875636	0.00345690307233859	0.00140079444477623	NFKB1/ITGB1/MAPK14/CASP3	4
hsa04371	Environmental Information Processing	Signal transduction	hsa04371	Apelin signaling pathway	5/57	140/8545	0.0357142857142857	5.35401002506266	4.25647361708697	0.00232268543389735	0.00452523196604139	0.00183369902676106	MYLK/MTOR/PIK3CG/AKT1/LIPE	5
hsa04936	Human Diseases	Endocrine and metabolic disease	hsa04936	Alcoholic liver disease	5/57	144/8545	0.0347222222222222	5.20528752436647	4.17039134589959	0.00262590324512983	0.00507225755042172	0.00205536286393428	NFKB1/MAPK14/NOX4/AKT1/CASP3	5
hsa04540	Cellular Processes	Cellular community - eukaryotes	hsa04540	Gap junction	4/57	92/8545	0.0434782608695652	6.51792524790236	4.36043336550157	0.0032160289504759	0.00615951307464028	0.00249593683043178	PDGFRA/PDGFRB/CDK1/SRC	4
hsa01240	Metabolism	Global and overview maps	hsa01240	Biosynthesis of cofactors	5/57	154/8545	0.0324675324675325	4.86728184096605	3.96848447797504	0.00350889074736242	0.00666394377230173	0.00270034051322893	GUSB/DHFR/NQO1/ALPL/AKR1A1	5
hsa04657	Organismal Systems	Immune system	hsa04657	IL-17 signaling pathway	4/57	95/8545	0.0421052631578947	6.31209602954755	4.26643101493391	0.00361050888203903	0.00679979172784018	0.00275538835734558	NFKB1/PTGS2/MAPK14/CASP3	4
hsa04070	Environmental Information Processing	Signal transduction	hsa04070	Phosphatidylinositol signaling system	4/57	98/8545	0.0408163265306122	6.11886860007161	4.17639083904349	0.00403672831810551	0.00753967437927144	0.00305520107590412	PIK3R1/PIK3CA/PIK3CD/PIK3CB	4
hsa05030	Human Diseases	Substance dependence	hsa05030	Cocaine addiction	3/57	49/8545	0.0612244897959184	9.17830290010741	4.70456357650391	0.00417230435402487	0.00772902281975099	0.00313192820362523	NFKB1/GRIN1/CDK5	3
hsa04922	Organismal Systems	Endocrine system	hsa04922	Glucagon signaling pathway	4/57	107/8545	0.0373831775700935	5.60419740941138	3.92727602835209	0.00551744166201348	0.0101377383383337	0.00410797967133224	SLC2A1/GCK/FBP1/AKT1	4
hsa04659	Organismal Systems	Immune system	hsa04659	Th17 cell differentiation	4/57	109/8545	0.036697247706422	5.50136809914695	3.87574195714827	0.00588978671836141	0.0107346112770135	0.00434984248300036	NFKB1/STAT1/MAPK14/MTOR	4
hsa00140	Metabolism	Lipid metabolism	hsa00140	Steroid hormone biosynthesis	3/57	63/8545	0.0476190476190476	7.13868003341687	4.00738898506866	0.00842104681663503	0.0152252526444761	0.00616952482566103	CYP3A4/CYP17A1/HSD11B1	3
hsa00010	Metabolism	Carbohydrate metabolism	hsa00010	Glycolysis / Gluconeogenesis	3/57	67/8545	0.0447761194029851	6.71249018067557	3.84663982855776	0.00997014304546195	0.0178829549863048	0.00724646988266658	GCK/FBP1/AKR1A1	3
hsa05204	Human Diseases	Cancer: overview	hsa05204	Chemical carcinogenesis - DNA adducts	3/57	71/8545	0.0422535211267606	6.33432171979244	3.69853311694127	0.0116747736728531	0.0207755814965733	0.00841861010806648	CYP3A4/PTGS2/HSD11B1	3
hsa00790	Metabolism	Metabolism of cofactors and vitamins	hsa00790	Folate biosynthesis	2/57	28/8545	0.0714285714285714	10.7080200501253	4.21630208229096	0.0147873690637044	0.0261089485031031	0.0105797788531438	DHFR/ALPL	2
hsa04081	NA	NA	hsa04081	Hormone signaling	5/57	219/8545	0.0228310502283105	3.42265481054234	2.97619069763029	0.0150109659421913	0.0262982814181027	0.010656499689683	PIK3R1/PIK3CA/PIK3CD/PIK3CB/SRC	5
hsa00983	Metabolism	Xenobiotics biodegradation and metabolism	hsa00983	Drug metabolism - other enzymes	3/57	81/8545	0.037037037037037	5.55230669265757	3.37327352258856	0.0166328450497027	0.0289155613940985	0.0117170649337986	CYP3A4/GUSB/MPO	3
hsa00053	Metabolism	Carbohydrate metabolism	hsa00053	Ascorbate and aldarate metabolism	2/57	30/8545	0.0666666666666667	9.99415204678363	4.04383929891057	0.0168732198037846	0.0291095242416436	0.0117956618957755	GUSB/AKR1A1	2
hsa04981	NA	NA	hsa04981	Folate transport and metabolism	2/57	31/8545	0.0645161290322581	9.67176004527448	3.96357096465447	0.0179604731779744	0.030750507107744	0.0124606153627095	DHFR/ABCC1	2
hsa04921	Organismal Systems	Endocrine system	hsa04921	Oxytocin signaling pathway	4/57	155/8545	0.0258064516129032	3.86870401810979	2.95349318181428	0.0195520035295673	0.0332237052457309	0.0134627962570032	PTGS2/MYLK/PIK3CG/SRC	4
hsa04110	Cellular Processes	Cell growth and death	hsa04110	Cell cycle	4/57	158/8545	0.0253164556962025	3.79524761270264	2.9061021076883	0.0208193055352872	0.0351131570968277	0.0142284334765906	CDK1/PRKDC/PLK1/ABL1	4
hsa00040	Metabolism	Carbohydrate metabolism	hsa00040	Pentose and glucuronate interconversions	2/57	36/8545	0.0555555555555556	8.32846003898635	3.6106889330636	0.0238231486178573	0.0397542180070484	0.0161090683121249	GUSB/AKR1A1	2
hsa04658	Organismal Systems	Immune system	hsa04658	Th1 and Th2 cell differentiation	3/57	93/8545	0.032258064516129	4.83588002263724	3.04783959895932	0.0239228922520292	0.0397542180070484	0.0161090683121249	NFKB1/STAT1/MAPK14	3
